# Supplementary material for: Production of selenium nanoparticles occurs through an interconnected pathway of sulphur metabolism and oxidative stress response in Pseudomonas putida KT2440
Source: Microb Biotechnol. 2023 Jan 22;16(5):931–46. doi: 10.1111/1751-7915.14215 (PMC10128140; doi:10.1111/1751-7915.14215)
Supplement: Supplementary file 18 — Data S1. [file MBT2-16-931-s006.csv]

	RPKM SEL1	RPKM SEL2	RPKM CON1	RPKM CON2	baseMean	log2FoldChange	lfcSE	stat	pvalue	padj	GeneID	Gene.names...primary..	Gene.names...synonym..	Protein.names	Uniprot.Entry	Gene.ontology..biological.process.	Gene.ontology..cellular.component.	Gene.ontology..molecular.function.	Gene.ontology..GO.	Gene.ontology.IDs	Cross.reference..TCDB.	Cross.reference..TIGRFAMs.	Cross.reference..PROSITE.	Cross.reference..InterPro.	Cross.reference..CDD.	Cross.reference..KO.	Cross.reference..eggNOG.
PP_0001	265.8332108	268.5873258	305.1209728	329.3831088	4023.418066	-0.247530816	0.070900227	-3.491255605	0.000480756	0.00144304	PP_0001	parB		Probable chromosome-partitioning protein ParB	P0A151	chromosome segregation [GO:0007059]		DNA binding [GO:0003677]	DNA binding [GO:0003677]; chromosome segregation [GO:0007059]	GO:0003677; GO:0007059		TIGR00180;		IPR041468;IPR004437;IPR003115;IPR036086;		K03497;	COG1475;
PP_0002	277.4959618	290.8989552	300.9283806	314.1063766	3695.405061	-0.113739708	0.070667248	-1.609510946	0.107504663	0.183692655	PP_0002			Uncharacterized protein PP_0002	P0A149									IPR025669;IPR027417;		K03496;	COG1192;
PP_0003	185.2304361	199.9156432	181.2812062	185.6744183	1930.420735	0.069760773	0.082411296	0.846495282	0.397276505	0.519399494	PP_0003	rsmG		Ribosomal RNA small subunit methyltransferase G (EC 2.1.1.170) (16S rRNA 7-methylguanosine methyltransferase) (16S rRNA m7G methyltransferase)	P0A124		cytoplasm [GO:0005737]	rRNA (guanine-N7-)-methyltransferase activity [GO:0070043]	cytoplasm [GO:0005737]; rRNA (guanine-N7-)-methyltransferase activity [GO:0070043]	GO:0005737; GO:0070043		TIGR00138;		IPR003682;IPR029063;		K03501;	COG0357;
PP_0004	190.4501032	194.076506	155.9411313	155.7913834	5204.795195	0.30275764	0.064359641	4.704153658	2.55E-06	1.02E-05	PP_0004	mnmG	gidA	tRNA uridine 5-carboxymethylaminomethyl modification enzyme MnmG (Glucose-inhibited division protein A)	Q88RW8	tRNA wobble uridine modification [GO:0002098]	cytoplasm [GO:0005737]	flavin adenine dinucleotide binding [GO:0050660]	cytoplasm [GO:0005737]; flavin adenine dinucleotide binding [GO:0050660]; tRNA wobble uridine modification [GO:0002098]	GO:0002098; GO:0005737; GO:0050660		TIGR00136;	PS01280;PS01281;	IPR036188;IPR026904;IPR004416;IPR002218;IPR020595;IPR040131;		K03495;	COG0445;
PP_0005	81.59980991	78.41625781	86.43578413	85.28297419	1793.176069	-0.101805694	0.081456399	-1.249818256	0.211365945	0.319871312	PP_0005	mnmE	thdF trmE	tRNA modification GTPase MnmE (EC 3.6.-.-)	P0A175	tRNA modification [GO:0006400]	cytoplasm [GO:0005737]	GTPase activity [GO:0003924]; GTP binding [GO:0005525]; metal ion binding [GO:0046872]	cytoplasm [GO:0005737]; GTP binding [GO:0005525]; GTPase activity [GO:0003924]; metal ion binding [GO:0046872]; tRNA modification [GO:0006400]	GO:0003924; GO:0005525; GO:0005737; GO:0006400; GO:0046872		TIGR00450;TIGR00231;	PS51709;	IPR031168;IPR018948;IPR006073;IPR004520;IPR027368;IPR025867;IPR027417;IPR005225;IPR027266;	cd04164;	K03650;	COG0486;
PP_0006	238.60017	237.2463284	268.3550241	275.0224136	6763.136347	-0.191420202	0.062186267	-3.078174847	0.002082727	0.005595832	PP_0006	yidC		Membrane protein insertase YidC (Foldase YidC) (Membrane integrase YidC) (Membrane protein YidC)	P0A140	protein transport [GO:0015031]	integral component of membrane [GO:0016021]; plasma membrane [GO:0005886]	membrane insertase activity [GO:0032977]	integral component of membrane [GO:0016021]; plasma membrane [GO:0005886]; membrane insertase activity [GO:0032977]; protein transport [GO:0015031]	GO:0005886; GO:0015031; GO:0016021; GO:0032977		TIGR03593;TIGR03592;		IPR019998;IPR028055;IPR028053;IPR001708;IPR038210;IPR038221;		K03217;	COG0706;
PP_0007	216.2901596	238.0010887	213.4352555	212.6639872	853.8957716	0.092224351	0.10588622	0.870975944	0.383767288	0.504672875	PP_0007			Putative membrane protein insertion efficiency factor	P0A179		plasma membrane [GO:0005886]		plasma membrane [GO:0005886]	GO:0005886		TIGR00278;		IPR002696;		K08998;	COG0759;
PP_0008	527.1386745	525.0237051	420.5170307	412.9944547	3011.036484	0.33603809	0.071160097	4.722282625	2.33E-06	9.40E-06	PP_0008	rnpA		Ribonuclease P protein component (RNase P protein) (RNaseP protein) (EC 3.1.26.5) (Protein C5)	P0A167	tRNA 5'-leader removal [GO:0001682]		ribonuclease P activity [GO:0004526]; tRNA binding [GO:0000049]	ribonuclease P activity [GO:0004526]; tRNA binding [GO:0000049]; tRNA 5'-leader removal [GO:0001682]	GO:0000049; GO:0001682; GO:0004526		TIGR00188;	PS00648;	IPR020568;IPR014721;IPR000100;IPR020539;		K03536;	COG0594;
PP_0009	648.1681894	564.3864749	450.5539615	289.9632982	1039.552478	0.711265281	0.325223182	2.187006708	0.028742034	0.059389618	PP_0009	rpmH		50S ribosomal protein L34	P0A161	translation [GO:0006412]	ribosome [GO:0005840]	structural constituent of ribosome [GO:0003735]	ribosome [GO:0005840]; structural constituent of ribosome [GO:0003735]; translation [GO:0006412]	GO:0003735; GO:0005840; GO:0006412		TIGR01030;	PS00784;	IPR000271;IPR020939;		K02914;	COG0230;
PP_0010	265.8619871	273.705073	260.578495	264.8683161	6386.734916	0.038260814	0.063073468	0.606607107	0.544111683	0.658284784	PP_0010	dnaA		Chromosomal replication initiator protein DnaA	P0A116	DNA replication initiation [GO:0006270]; regulation of DNA replication [GO:0006275]	cytoplasm [GO:0005737]	ATP binding [GO:0005524]; DNA replication origin binding [GO:0003688]	cytoplasm [GO:0005737]; ATP binding [GO:0005524]; DNA replication origin binding [GO:0003688]; DNA replication initiation [GO:0006270]; regulation of DNA replication [GO:0006275]	GO:0003688; GO:0005524; GO:0005737; GO:0006270; GO:0006275		TIGR00362;	PS01008;	IPR003593;IPR001957;IPR020591;IPR018312;IPR013317;IPR013159;IPR024633;IPR038454;IPR027417;IPR010921;	cd06571;	K02313;	COG0593;
PP_0011	300.1580211	315.7304635	447.3453688	447.4931356	6575.813296	-0.539001016	0.064015657	-8.419831033	3.77E-17	3.00E-16	PP_0011	dnaN		Beta sliding clamp (Beta clamp) (Sliding clamp) (Beta-clamp processivity factor) (DNA polymerase III beta sliding clamp subunit) (DNA polymerase III subunit beta)	P0A120	DNA replication [GO:0006260]	cytoplasm [GO:0005737]; DNA polymerase III complex [GO:0009360]	3'-5' exonuclease activity [GO:0008408]; DNA binding [GO:0003677]; DNA-directed DNA polymerase activity [GO:0003887]	cytoplasm [GO:0005737]; DNA polymerase III complex [GO:0009360]; 3'-5' exonuclease activity [GO:0008408]; DNA binding [GO:0003677]; DNA-directed DNA polymerase activity [GO:0003887]; DNA replication [GO:0006260]	GO:0003677; GO:0003887; GO:0005737; GO:0006260; GO:0008408; GO:0009360		TIGR00663;		IPR001001;IPR022635;IPR022637;IPR022634;	cd00140;	K02338;	COG0592;
PP_0012	148.6806038	147.4333821	160.2185423	160.0556757	2682.982284	-0.113145797	0.07267334	-1.556909284	0.119492025	0.201004576	PP_0012	recF		DNA replication and repair protein RecF	Q88RW7	DNA repair [GO:0006281]; DNA replication [GO:0006260]; SOS response [GO:0009432]	cytoplasm [GO:0005737]	ATP binding [GO:0005524]; single-stranded DNA binding [GO:0003697]	cytoplasm [GO:0005737]; ATP binding [GO:0005524]; single-stranded DNA binding [GO:0003697]; DNA repair [GO:0006281]; DNA replication [GO:0006260]; SOS response [GO:0009432]	GO:0003697; GO:0005524; GO:0005737; GO:0006260; GO:0006281; GO:0009432		TIGR00611;	PS00617;PS00618;	IPR001238;IPR018078;IPR027417;IPR003395;IPR042174;		K03629;	COG1195;
PP_0013	283.7253183	302.293824	491.820569	506.5265829	15123.23835	-0.768605989	0.06166114	-12.46499795	1.16E-35	1.65E-34	PP_0013	gyrB		DNA gyrase subunit B (EC 5.6.2.2)	Q88RW6	DNA-dependent DNA replication [GO:0006261]; DNA topological change [GO:0006265]	chromosome [GO:0005694]; cytoplasm [GO:0005737]	ATP binding [GO:0005524]; DNA binding [GO:0003677]; DNA topoisomerase type II (double strand cut, ATP-hydrolyzing) activity [GO:0003918]; metal ion binding [GO:0046872]	chromosome [GO:0005694]; cytoplasm [GO:0005737]; ATP binding [GO:0005524]; DNA binding [GO:0003677]; DNA topoisomerase type II (double strand cut, ATP-hydrolyzing) activity [GO:0003918]; metal ion binding [GO:0046872]; DNA topological change [GO:0006265]; DNA-dependent DNA replication [GO:0006261]	GO:0003677; GO:0003918; GO:0005524; GO:0005694; GO:0005737; GO:0006261; GO:0006265; GO:0046872		TIGR01059;	PS00177;PS50880;	IPR002288;IPR011557;IPR041423;IPR003594;IPR036890;IPR020568;IPR014721;IPR001241;IPR013760;IPR013759;IPR013506;IPR018522;IPR006171;IPR034160;	cd03366;	K02470;	COG0187;
PP_0014	4.615874229	4.836335145	7.351807261	7.768763783	189.7942927	-0.677694274	0.194274117	-3.488340524	0.000486029	0.001456528	PP_0014			Putative transposase	Q88RW5	DNA integration [GO:0015074]; transposition [GO:0032196]		nucleic acid binding [GO:0003676]	nucleic acid binding [GO:0003676]; DNA integration [GO:0015074]; transposition [GO:0032196]	GO:0003676; GO:0015074; GO:0032196			PS50994;	IPR038965;IPR001584;IPR012337;IPR036397;		K07497;	COG2801;
PP_0015	15.62220116	17.7881022	25.70779338	26.29486101	323.2878679	-0.638588307	0.155509291	-4.106431861	4.02E-05	0.000139839	PP_0015			Putative transposon protein	Q88RW4									IPR003593;IPR027417;IPR008868;		K07132;	COG2842;
PP_0016	19.90345799	21.04174927	29.13976163	31.25970004	765.9800065	-0.560728912	0.109450988	-5.12310508	3.01E-07	1.33E-06	PP_0016			Uncharacterized protein	Q88RW3									IPR009492;			ENOG5032W7G;
PP_0017	521.3526741	557.872707	372.6780397	381.0849422	2601.696431	0.5178048	0.076701571	6.750902167	1.47E-11	8.81E-11	PP_0017			Putative transcriptional regulator	Q88RW2									IPR035616;	cd16170;		ENOG50337XI;
PP_0018	351.0335091	350.2225185	366.2375065	381.7250564	4816.769718	-0.092949706	0.066060858	-1.407031474	0.159418056	0.254723809	PP_0018			Uncharacterized protein	Q88RW1							TIGR04255;		IPR026349;
PP_0019	417.3545385	419.6929901	469.3909445	471.3546423	4899.511806	-0.16849318	0.064604089	-2.608088473	0.009104942	0.021309438	PP_0019			Uncharacterized protein	Q88RW0			DNA binding [GO:0003677]	DNA binding [GO:0003677]	GO:0003677				IPR001387;IPR010982;	cd00093;
PP_0020	284.938375	296.6815499	351.8024083	375.4469732	4520.586693	-0.322309921	0.069657733	-4.627051549	3.71E-06	1.46E-05	PP_0020			Uncharacterized protein	Q88RV9												ENOG5031QZT;
PP_0021	72.50181212	77.24013486	83.07908358	85.83814593	1160.89466	-0.173849309	0.094119698	-1.847108654	0.064731395	0.119173195	PP_0021			Uncharacterized protein	Q88RV8												ENOG5032NU8;
PP_0022	41.77059134	40.22872525	44.91415666	43.45754104	110.8342702	-0.108036131	0.248051556	-0.435539019	0.663171223	0.75972852	PP_0022			Uncharacterized protein	Q88RV7
PP_0023	58.55654061	55.85323909	69.37158028	60.68999265	124.3403537	-0.185524772	0.237060592	-0.782604862	0.433859186	0.554936168	PP_0023			Uncharacterized protein	Q88RV6												ENOG5030CBI;
PP_0024	3.019880915	3.675270873	3.582142803	4.524542069	99.09407911	-0.275448522	0.271817969	-1.013356558	0.310889882	0.430109059	PP_0024			Putative membrane-associated metal-dependent hydrolase	Q88RV5		integral component of membrane [GO:0016021]; plasma membrane [GO:0005886]	sulfuric ester hydrolase activity [GO:0008484]; transferase activity, transferring phosphorus-containing groups [GO:0016772]	integral component of membrane [GO:0016021]; plasma membrane [GO:0005886]; sulfuric ester hydrolase activity [GO:0008484]; transferase activity, transferring phosphorus-containing groups [GO:0016772]	GO:0005886; GO:0008484; GO:0016021; GO:0016772				IPR017850;IPR012549;IPR040423;IPR000917;		K03760;	COG2194;
PP_0025	1.801868646	2.595619109	2.741707676	2.869345447	6.037492592	-0.352551647	1.034207127	-0.340890754	0.733185826	NA	PP_0025			Uncharacterized protein	Q88RV4
PP_0026	15.64045851	15.96784603	26.31403874	28.66970161	309.3147328	-0.798412984	0.157261575	-5.076974373	3.83E-07	1.67E-06	PP_0026			Putative cobalt/cadmium/zinc exporter	Q88RV3		integral component of membrane [GO:0016021]	cation transmembrane transporter activity [GO:0008324]	integral component of membrane [GO:0016021]; cation transmembrane transporter activity [GO:0008324]	GO:0008324; GO:0016021		TIGR01297;		IPR002524;IPR036837;IPR027469;		K16264;	COG1230;
PP_0027	17.12878399	17.10989739	22.03624231	25.21900896	141.6962244	-0.464203612	0.223450119	-2.077437295	0.037761217	0.07509409	PP_0027			Uncharacterized protein	Q88RV2		integral component of membrane [GO:0016021]		integral component of membrane [GO:0016021]	GO:0016021							ENOG50322Z5;
PP_0028	6.744609245	5.031350801	3.634649167	4.027613334	25.0610184	0.621401684	0.523490427	1.187035431	0.235213645	0.346884477	PP_0028			Uncharacterized protein	Q88RV1									IPR021245;
PP_0029	72.94444778	68.5836729	114.8653663	121.5135915	1005.734185	-0.739682881	0.099644355	-7.423229118	1.14E-13	7.76E-13	PP_0029	czcR-I		Two component heavy metal response regulator	Q88RV0	phosphorelay signal transduction system [GO:0000160]; regulation of transcription, DNA-templated [GO:0006355]		DNA binding [GO:0003677]	DNA binding [GO:0003677]; phosphorelay signal transduction system [GO:0000160]; regulation of transcription, DNA-templated [GO:0006355]	GO:0000160; GO:0003677; GO:0006355		TIGR01387;	PS51755;PS50110;	IPR011006;IPR001867;IPR006291;IPR001789;IPR039420;IPR036388;	cd00156;cd00383;		COG0745;
PP_0030	29.95825668	32.4244645	50.35351921	50.11951814	911.1291217	-0.687803994	0.102533697	-6.708077567	1.97E-11	1.17E-10	PP_0030	czrSA		Sensor protein (EC 2.7.13.3)	Q88RU9		integral component of membrane [GO:0016021]; plasma membrane [GO:0005886]	ATP binding [GO:0005524]; phosphorelay sensor kinase activity [GO:0000155]	integral component of membrane [GO:0016021]; plasma membrane [GO:0005886]; ATP binding [GO:0005524]; phosphorelay sensor kinase activity [GO:0000155]	GO:0000155; GO:0005524; GO:0005886; GO:0016021		TIGR01386;	PS50885;PS50109;	IPR006290;IPR003660;IPR003594;IPR036890;IPR005467;IPR003661;IPR036097;IPR004358;	cd06225;cd00082;	K07644;	COG5002;
PP_0031	5.251160055	5.692578643	7.847438808	4.604128281	54.23760011	-0.188904089	0.372310641	-0.507382996	0.611886114	0.716025665	PP_0031			Uncharacterized protein	Q88RU8		integral component of membrane [GO:0016021]		integral component of membrane [GO:0016021]	GO:0016021							ENOG5031QGU;
PP_0032	2.235291104	2.81108556	2.834332936	1.977521862	8.628720427	0.065931172	0.870650814	0.075726308	0.939636845	NA	PP_0032			Uncharacterized protein	Q88RU7
PP_0033	6.063195115	5.146894798	5.477762347	6.28593719	131.7923016	-0.068398711	0.234317136	-0.291906569	0.77035806	0.84145419	PP_0033			Putative undecaprenyl-glycosyl transferase	Q88RU6	protein O-linked glycosylation [GO:0006493]	integral component of membrane [GO:0016021]	mannosyltransferase activity [GO:0000030]	integral component of membrane [GO:0016021]; mannosyltransferase activity [GO:0000030]; protein O-linked glycosylation [GO:0006493]	GO:0000030; GO:0006493; GO:0016021				IPR003342;			COG1807;
PP_0034	3.025820885	2.99807573	2.486762298	2.899963462	44.26891157	0.162202463	0.38862184	0.417378659	0.676401462	0.770636109	PP_0034			Putative bactoprenol glycosyl-transferase from phage origin	Q88RU5		integral component of membrane [GO:0016021]	transferase activity [GO:0016740]	integral component of membrane [GO:0016021]; transferase activity [GO:0016740]	GO:0016021; GO:0016740				IPR001173;IPR029044;		K20534;	COG0463;
PP_0035	5.513718057	5.808359903	5.992589635	7.31683089	40.78819966	-0.232422719	0.404996803	-0.573887787	0.566043738	0.676356939	PP_0035			Putative bactoprenol-linked glycose transferase	Q88RU4	polysaccharide biosynthetic process [GO:0000271]	integral component of membrane [GO:0016021]	transferase activity [GO:0016740]	integral component of membrane [GO:0016021]; transferase activity [GO:0016740]; polysaccharide biosynthetic process [GO:0000271]	GO:0000271; GO:0016021; GO:0016740				IPR007267;			COG2246;
PP_0036	3.926176945	4.21544156	5.122664343	5.587672712	72.02356217	-0.395407083	0.30622394	-1.291235047	0.196622186	0.302713588	PP_0036			Putative transcriptional regulator	Q88RU3			DNA-binding transcription factor activity [GO:0003700]	DNA-binding transcription factor activity [GO:0003700]	GO:0003700				IPR005119;IPR000847;IPR036388;IPR036390;			COG0583;
PP_0037	7.180656075	7.21254426	8.725644082	7.600428986	156.2410188	-0.18249327	0.213317745	-0.855499714	0.392274562	0.51405286	PP_0037	oprP		Porin P	Q88RU2									IPR023614;IPR010870;		K07221;	COG3746;
PP_0039	19.40011909	21.12274498	26.71160812	25.81571912	376.4081723	-0.374718012	0.143851104	-2.604901882	0.009190057	0.021472812	PP_0039			Uncharacterized protein	Q88RU0												ENOG5034342;
PP_0040	187.466414	170.4505988	139.2056378	126.4998763	553.2210867	0.429528013	0.126579914	3.39333468	0.000690472	0.002011189	PP_0040			Uncharacterized protein	Q88RT9												ENOG502ZKA6;
PP_0041	8.968760604	8.490046286	9.027875277	8.97208993	279.3274322	-0.043922541	0.162252088	-0.270705551	0.786617507	0.853233606	PP_0041	cadA-I		Cadmium translocating P-type ATPase (EC 3.6.3.3)	Q88RT8		integral component of membrane [GO:0016021]; plasma membrane [GO:0005886]	ATP binding [GO:0005524]; cadmium transmembrane transporter activity, phosphorylative mechanism [GO:0008551]; hydrolase activity [GO:0016787]; metal ion binding [GO:0046872]	integral component of membrane [GO:0016021]; plasma membrane [GO:0005886]; ATP binding [GO:0005524]; cadmium transmembrane transporter activity, phosphorylative mechanism [GO:0008551]; hydrolase activity [GO:0016787]; metal ion binding [GO:0046872]	GO:0005524; GO:0005886; GO:0008551; GO:0016021; GO:0016787; GO:0046872	3.A.3.6.11;	TIGR01525;TIGR01494;	PS00154;	IPR023299;IPR018303;IPR023298;IPR008250;IPR036412;IPR023214;IPR027256;IPR001757;		K01534;	COG2217;
PP_0042	5.445647464	5.953443828	7.336606652	4.742390391	29.99177403	-0.086109304	0.47893548	-0.179793119	0.857314986	0.902521499	PP_0042			Uncharacterized protein	Q88RT7									IPR021245;
PP_0043	6.382102495	6.656507069	8.335675758	7.103943969	355.0334402	-0.244645097	0.151325912	-1.616676837	0.105948056	0.18137583	PP_0043	czcA-I		Cation efflux system protein	Q88RT6		integral component of membrane [GO:0016021]	cation transmembrane transporter activity [GO:0008324]	integral component of membrane [GO:0016021]; cation transmembrane transporter activity [GO:0008324]	GO:0008324; GO:0016021	2.A.6.1.5;	TIGR00914;		IPR027463;IPR001036;IPR004763;		K15726;	COG3696;
PP_0044	16.13126146	15.9631909	16.09520478	17.42938134	323.6544516	-0.062481051	0.152739637	-0.409069003	0.682489023	0.775053324	PP_0044	czcB-I		Cobalt-zinc-cadmium resistance protein	Q88RT5		plasma membrane [GO:0005886]	transmembrane transporter activity [GO:0022857]	plasma membrane [GO:0005886]; transmembrane transporter activity [GO:0022857]	GO:0005886; GO:0022857	2.A.6.1.5;	TIGR01730;		IPR032317;IPR006143;		K15727;	COG0845;
PP_0045	4.638111888	3.345095381	5.331457498	4.7743472	90.71860641	-0.339718434	0.285430143	-1.190198172	0.233968512	0.345229708	PP_0045	czcC-I		Cobalt-zinc-cadmium resistance protein	Q88RT4			efflux transmembrane transporter activity [GO:0015562]	efflux transmembrane transporter activity [GO:0015562]	GO:0015562	2.A.6.1.5;			IPR003423;		K15725;	COG1538;
PP_0046	5.784480998	6.289575767	5.514014769	5.770714838	123.7781411	0.097557305	0.2366321	0.41227418	0.680138471	0.77316653	PP_0046	opdT-I		Tyrosine-specific outer membrane porin D (EC 3.4.21.-)	Q88RT3		integral component of membrane [GO:0016021]	hydrolase activity [GO:0016787]	integral component of membrane [GO:0016021]; hydrolase activity [GO:0016787]	GO:0016021; GO:0016787				IPR005318;IPR023614;			ENOG502ZRJ0;
PP_0047	3.34907319	2.605507181	2.17508809	3.793912313	31.73254347	-1.12E-05	0.47702712	-2.35E-05	0.999981216	0.999981216	PP_0047	czcR-II		Response regulator	Q88RT2	phosphorelay signal transduction system [GO:0000160]; regulation of transcription, DNA-templated [GO:0006355]		DNA binding [GO:0003677]	DNA binding [GO:0003677]; phosphorelay signal transduction system [GO:0000160]; regulation of transcription, DNA-templated [GO:0006355]	GO:0000160; GO:0003677; GO:0006355		TIGR01387;	PS51755;PS50110;	IPR011006;IPR001867;IPR006291;IPR001789;IPR039420;IPR036388;	cd00156;cd00383;		COG0745;
PP_0048	5.956176914	4.552633516	3.236738229	3.839077936	22.46324912	0.572406808	0.550905871	1.039028331	0.29879156	0.418055873	PP_0048			Uncharacterized protein	Q88RT1												ENOG5033MS3;
PP_0049	19.58177988	20.45784631	25.54441753	27.18250058	536.5570497	-0.396970598	0.124065602	-3.199683006	0.001375788	0.003813326	PP_0049			Uncharacterized protein	Q88RT0												ENOG502Z8GP;
PP_0050	25.54148806	25.16823528	26.90300657	24.74810448	164.660107	-0.02693359	0.206662436	-0.130326491	0.896308122	0.930376477	PP_0050			Uncharacterized protein	Q88RS9									IPR024572;			COG5455;
PP_0051	27.88841152	29.61690017	32.60469303	33.66987146	631.0197925	-0.20477126	0.116149178	-1.763002229	0.077900114	0.139311329	PP_0051			Putative sigma-54 dependent transcriptional regulator	Q88RS8	regulation of transcription, DNA-templated [GO:0006355]		ATP binding [GO:0005524]; sequence-specific DNA binding [GO:0043565]; transcription factor binding [GO:0008134]	ATP binding [GO:0005524]; sequence-specific DNA binding [GO:0043565]; transcription factor binding [GO:0008134]; regulation of transcription, DNA-templated [GO:0006355]	GO:0005524; GO:0006355; GO:0008134; GO:0043565			PS00675;PS00676;PS00688;PS50045;	IPR003593;IPR009057;IPR002197;IPR027417;IPR000014;IPR035965;IPR013656;IPR002078;IPR025662;IPR025943;IPR025944;	cd00130;		COG3829;
PP_0052	374.5590165	358.6667964	89.34714151	83.66816791	3162.142583	2.083076923	0.07691029	27.08450224	1.50E-161	1.38E-159	PP_0052			Beta-lactamase domain protein, putative hydrolase	Q88RS7			hydrolase activity [GO:0016787]	hydrolase activity [GO:0016787]	GO:0016787				IPR001279;IPR036866;			COG0491;
PP_0053	253.7439989	248.3904924	26.94068075	25.19665168	2773.184963	3.267169394	0.085014295	38.430824	0	0	PP_0053			Putative sulfide:quinone oxidoreductase	Q88RS6			oxidoreductase activity [GO:0016491]	oxidoreductase activity [GO:0016491]	GO:0016491				IPR036188;IPR023753;IPR015904;		K17218;	COG0446;
PP_0054	147.1610064	138.8565467	26.80834097	29.07971251	1156.61261	2.356169844	0.104678989	22.50852702	3.42E-112	1.80E-110	PP_0054			Probable membrane transporter protein	Q88RS5		integral component of membrane [GO:0016021]; plasma membrane [GO:0005886]		integral component of membrane [GO:0016021]; plasma membrane [GO:0005886]	GO:0005886; GO:0016021				IPR002781;		K07090;	COG0730;
PP_0055	108.03907	107.6517993	58.02509371	63.03350935	1179.00135	0.833647768	0.095140618	8.762269857	1.91E-18	1.60E-17	PP_0055			Transcriptional regulator	Q88RS4			DNA-binding transcription factor activity [GO:0003700]	DNA-binding transcription factor activity [GO:0003700]	GO:0003700			PS50931;	IPR005119;IPR000847;IPR036388;IPR036390;			COG0583;
PP_0056	11.04077845	11.18868636	10.99668596	9.959388688	281.4528271	0.084566908	0.163019275	0.518754046	0.603932267	0.709881211	PP_0056	betA-I		Choline dehydrogenase (EC 1.1.99.1)	Q88RS3			choline dehydrogenase activity [GO:0008812]; flavin adenine dinucleotide binding [GO:0050660]	choline dehydrogenase activity [GO:0008812]; flavin adenine dinucleotide binding [GO:0050660]	GO:0008812; GO:0050660			PS00624;	IPR036188;IPR012132;IPR000172;IPR007867;		K00108;	COG2303;
PP_0057	8.270577086	7.949598524	9.062867041	9.123455801	219.7606364	-0.164917748	0.180278278	-0.914795451	0.360299023	0.481371165	PP_0057			Major facilitator family transporter	Q88RS2		integral component of membrane [GO:0016021]	transmembrane transporter activity [GO:0022857]	integral component of membrane [GO:0016021]; transmembrane transporter activity [GO:0022857]	GO:0016021; GO:0022857			PS50850;PS00217;	IPR020846;IPR005828;IPR036259;IPR005829;			COG0477;
PP_0058	36.6879713	39.55417821	32.55516252	32.11586077	436.6852796	0.237227685	0.135166784	1.755073823	0.079246681	0.141403906	PP_0058			Putative 1-acyl-sn-glycerol-3-phosphate acyltransferase	Q88RS1		integral component of membrane [GO:0016021]	transferase activity, transferring acyl groups [GO:0016746]	integral component of membrane [GO:0016021]; transferase activity, transferring acyl groups [GO:0016746]	GO:0016021; GO:0016746				IPR002123;		K00655;	COG0204;
PP_0059	96.69891896	88.00033648	99.30901385	105.0408677	809.902597	-0.145451061	0.108491639	-1.340666084	0.180028891	0.28171885	PP_0059	gmhB		D-glycero-beta-D-manno-heptose-1,7-bisphosphate 7-phosphatase (EC 3.1.3.82) (D,D-heptose 1,7-bisphosphate phosphatase) (HBP phosphatase)	Q88RS0	ADP-L-glycero-beta-D-manno-heptose biosynthetic process [GO:0097171]; lipopolysaccharide core region biosynthetic process [GO:0009244]	cytoplasm [GO:0005737]	metal ion binding [GO:0046872]; phosphatase activity [GO:0016791]	cytoplasm [GO:0005737]; metal ion binding [GO:0046872]; phosphatase activity [GO:0016791]; ADP-L-glycero-beta-D-manno-heptose biosynthetic process [GO:0097171]; lipopolysaccharide core region biosynthetic process [GO:0009244]	GO:0005737; GO:0009244; GO:0016791; GO:0046872; GO:0097171		TIGR01662;TIGR01656;		IPR036412;IPR006549;IPR023214;IPR004446;IPR006543;		K03273;	COG0241;
PP_0060	166.2432948	162.0819331	214.1974132	222.2109079	6196.07095	-0.410482158	0.06402586	-6.411193145	1.44E-10	8.17E-10	PP_0060	glyS		Glycine--tRNA ligase beta subunit (EC 6.1.1.14) (Glycyl-tRNA synthetase beta subunit) (GlyRS)	Q88RR9	arginyl-tRNA aminoacylation [GO:0006420]; glycyl-tRNA aminoacylation [GO:0006426]	cytoplasm [GO:0005737]	arginine-tRNA ligase activity [GO:0004814]; ATP binding [GO:0005524]; glycine-tRNA ligase activity [GO:0004820]	cytoplasm [GO:0005737]; arginine-tRNA ligase activity [GO:0004814]; ATP binding [GO:0005524]; glycine-tRNA ligase activity [GO:0004820]; arginyl-tRNA aminoacylation [GO:0006420]; glycyl-tRNA aminoacylation [GO:0006426]	GO:0004814; GO:0004820; GO:0005524; GO:0005737; GO:0006420; GO:0006426		TIGR00211;	PS50861;	IPR008909;IPR015944;IPR006194;		K01879;	COG0751;
PP_0061	157.9668591	166.1888551	168.8839871	174.1220515	2493.640777	-0.081537964	0.076006624	-1.072774451	0.283372327	0.400533825	PP_0061	glyQ		Glycine--tRNA ligase alpha subunit (EC 6.1.1.14) (Glycyl-tRNA synthetase alpha subunit) (GlyRS)	Q88RR8	glycyl-tRNA aminoacylation [GO:0006426]	cytoplasm [GO:0005737]	ATP binding [GO:0005524]; glycine-tRNA ligase activity [GO:0004820]	cytoplasm [GO:0005737]; ATP binding [GO:0005524]; glycine-tRNA ligase activity [GO:0004820]; glycyl-tRNA aminoacylation [GO:0006426]	GO:0004820; GO:0005524; GO:0005737; GO:0006426		TIGR00388;	PS50861;	IPR006194;IPR002310;	cd00733;	K01878;	COG0752;
PP_0062	65.22568644	69.16881573	73.83984995	72.50555247	610.9949749	-0.123122188	0.117346812	-1.049216301	0.294078578	0.413515948	PP_0062	tag		3-methyl-adenine DNA glycosylase I (EC 3.2.2.20)	Q88RR7	base-excision repair [GO:0006284]	integral component of membrane [GO:0016021]	DNA-3-methyladenine glycosylase activity [GO:0008725]	integral component of membrane [GO:0016021]; DNA-3-methyladenine glycosylase activity [GO:0008725]; base-excision repair [GO:0006284]	GO:0006284; GO:0008725; GO:0016021		TIGR00624;		IPR005019;IPR011257;IPR004597;		K01246;	COG2818;
PP_0063	111.8266466	115.6378378	120.1442239	112.1419689	1609.643708	-0.03053427	0.085839508	-0.355713483	0.722055147	0.805954909	PP_0063			Putative Lipid A biosynthesis lauroyl acyltransferase	Q88RR6	lipopolysaccharide biosynthetic process [GO:0009103]	integral component of membrane [GO:0016021]; plasma membrane [GO:0005886]	transferase activity, transferring acyl groups [GO:0016746]	integral component of membrane [GO:0016021]; plasma membrane [GO:0005886]; transferase activity, transferring acyl groups [GO:0016746]; lipopolysaccharide biosynthetic process [GO:0009103]	GO:0005886; GO:0009103; GO:0016021; GO:0016746				IPR004960;	cd07984;	K02517;	COG1560;
PP_0064	156.6596083	144.2634506	170.2339352	173.0488575	800.073032	-0.189756014	0.107284393	-1.768719652	0.076940671	0.137783324	PP_0064			TPR_REGION domain-containing protein	Q88RR5								PS50293;	IPR013026;IPR011990;IPR019734;			COG3063;
PP_0065	74.76023829	72.09279449	78.41104367	85.84229544	1685.349791	-0.16123225	0.086498565	-1.863987575	0.062323449	0.115467157	PP_0065	trkA		Trk system potassium uptake protein TrkA	Q88RR4		plasma membrane [GO:0005886]	potassium ion transmembrane transporter activity [GO:0015079]	plasma membrane [GO:0005886]; potassium ion transmembrane transporter activity [GO:0015079]	GO:0005886; GO:0015079			PS51202;PS51201;	IPR006036;IPR036291;IPR006037;IPR036721;IPR003148;		K03499;	COG0569;
PP_0066	38.39835688	42.27914787	38.71642579	39.2909912	820.2245547	0.048419448	0.107391594	0.450868138	0.652084588	0.750520412	PP_0066	rsmB	rrmB sun	Ribosomal RNA small subunit methyltransferase B (EC 2.1.1.176) (16S rRNA m5C967 methyltransferase) (rRNA (cytosine-C(5)-)-methyltransferase RsmB)	Q88RR3	regulation of transcription, DNA-templated [GO:0006355]	cytoplasm [GO:0005737]	RNA binding [GO:0003723]; rRNA methyltransferase activity [GO:0008649]	cytoplasm [GO:0005737]; RNA binding [GO:0003723]; rRNA methyltransferase activity [GO:0008649]; regulation of transcription, DNA-templated [GO:0006355]	GO:0003723; GO:0005737; GO:0006355; GO:0008649		TIGR00563;	PS01153;PS51686;	IPR018314;IPR001678;IPR035926;IPR006027;IPR023267;IPR004573;IPR029063;		K03500;	COG0144;
PP_0067	44.79526568	45.54435201	48.48238381	50.11205722	695.0024103	-0.126046496	0.110944269	-1.13612445	0.255904484	0.369331827	PP_0067	fmt		Methionyl-tRNA formyltransferase (EC 2.1.2.9)	Q88RR2			methionyl-tRNA formyltransferase activity [GO:0004479]	methionyl-tRNA formyltransferase activity [GO:0004479]	GO:0004479		TIGR00460;	PS00373;	IPR005794;IPR005793;IPR037022;IPR002376;IPR036477;IPR011034;IPR001555;IPR041711;	cd08646;	K00604;	COG0223;
PP_0068	234.7952127	221.7839144	188.0908805	193.6723285	1675.806114	0.258372829	0.084391218	3.06160801	0.002201515	0.005883993	PP_0068	def1		Peptide deformylase 1 (PDF 1) (EC 3.5.1.88) (Polypeptide deformylase 1)	Q88RR1	translation [GO:0006412]		metal ion binding [GO:0046872]; peptide deformylase activity [GO:0042586]	metal ion binding [GO:0046872]; peptide deformylase activity [GO:0042586]; translation [GO:0006412]	GO:0006412; GO:0042586; GO:0046872		TIGR00079;		IPR023635;IPR036821;	cd00487;	K01462;	COG0242;
PP_0069	9.239746107	8.37041572	15.28164934	14.92686812	207.0114322	-0.778317373	0.18782113	-4.143928712	3.41E-05	0.00011978	PP_0069			Putative Rossmann fold nucleotide-binding protein	Q88RR0	DNA mediated transformation [GO:0009294]			DNA mediated transformation [GO:0009294]	GO:0009294		TIGR00732;		IPR003488;IPR041614;		K04096;	COG0758;
PP_0070	77.96278759	76.45713061	88.95809584	93.36171314	740.8375168	-0.239371777	0.108757913	-2.200959649	0.027738881	0.057528695	PP_0070	tsaC	rimN	Threonylcarbamoyl-AMP synthase (TC-AMP synthase) (EC 2.7.7.87) (L-threonylcarbamoyladenylate synthase) (t(6)A37 threonylcarbamoyladenosine biosynthesis protein TsaC) (tRNA threonylcarbamoyladenosine biosynthesis protein TsaC)	Q88RQ9	tRNA threonylcarbamoyladenosine modification [GO:0002949]	cytoplasm [GO:0005737]	ATP binding [GO:0005524]; double-stranded RNA binding [GO:0003725]; L-threonylcarbamoyladenylate synthase [GO:0061710]	cytoplasm [GO:0005737]; ATP binding [GO:0005524]; double-stranded RNA binding [GO:0003725]; L-threonylcarbamoyladenylate synthase [GO:0061710]; tRNA threonylcarbamoyladenosine modification [GO:0002949]	GO:0002949; GO:0003725; GO:0005524; GO:0005737; GO:0061710			PS51163;	IPR017945;IPR023535;IPR006070;		K07566;	COG0009;
PP_0071	106.1349332	97.45096607	83.77028454	88.76875914	493.8223946	0.239181398	0.129837343	1.842161834	0.065451481	0.120033609	PP_0071			Uncharacterized protein	Q88RQ8
PP_0072	569.5817335	585.9490707	522.9933545	525.569908	8498.913184	0.14013167	0.060803537	2.304663136	0.021185447	0.045501668	PP_0072	qor-I		Quinone oxidoreductase (EC 1.6.5.5)	Q88RQ7			NADPH:quinone reductase activity [GO:0003960]; zinc ion binding [GO:0008270]	NADPH:quinone reductase activity [GO:0003960]; zinc ion binding [GO:0008270]	GO:0003960; GO:0008270			PS01162;	IPR013149;IPR013154;IPR011032;IPR036291;IPR020843;IPR002364;		K00344;	COG0604;
PP_0073	66.44272089	70.35615874	109.469894	103.414419	1257.372651	-0.638308816	0.092650877	-6.889398521	5.60E-12	3.44E-11	PP_0073	hemF		Oxygen-dependent coproporphyrinogen-III oxidase (CPO) (Coprogen oxidase) (Coproporphyrinogenase) (EC 1.3.3.3)	Q88RQ6	protoporphyrinogen IX biosynthetic process [GO:0006782]	cytoplasm [GO:0005737]	coproporphyrinogen oxidase activity [GO:0004109]; metal ion binding [GO:0046872]; protein homodimerization activity [GO:0042803]	cytoplasm [GO:0005737]; coproporphyrinogen oxidase activity [GO:0004109]; metal ion binding [GO:0046872]; protein homodimerization activity [GO:0042803]; protoporphyrinogen IX biosynthetic process [GO:0006782]	GO:0004109; GO:0005737; GO:0006782; GO:0042803; GO:0046872			PS01021;	IPR001260;IPR036406;IPR018375;		K00228;	COG0408;
PP_0074	83.07335207	78.94457536	154.6572376	145.6271069	1503.745667	-0.890220255	0.088188199	-10.09455077	5.84E-24	5.98E-23	PP_0074	aroE		Shikimate dehydrogenase (NADP(+)) (SDH) (EC 1.1.1.25)	Q88RQ5	aromatic amino acid family biosynthetic process [GO:0009073]; chorismate biosynthetic process [GO:0009423]; shikimate metabolic process [GO:0019632]		NADP binding [GO:0050661]; shikimate 3-dehydrogenase (NADP+) activity [GO:0004764]	NADP binding [GO:0050661]; shikimate 3-dehydrogenase (NADP+) activity [GO:0004764]; aromatic amino acid family biosynthetic process [GO:0009073]; chorismate biosynthetic process [GO:0009423]; shikimate metabolic process [GO:0019632]	GO:0004764; GO:0009073; GO:0009423; GO:0019632; GO:0050661		TIGR00507;		IPR036291;IPR041121;IPR011342;IPR013708;IPR022893;IPR006151;		K00014;	COG0169;
PP_0075	37.6735525	40.4665117	37.76938678	39.29409181	958.2697989	0.020026933	0.100842998	0.19859518	0.842579424	0.892535984	PP_0075			Putative choline sulfate transporter	Q88RQ4		integral component of membrane [GO:0016021]	secondary active sulfate transmembrane transporter activity [GO:0008271]	integral component of membrane [GO:0016021]; secondary active sulfate transmembrane transporter activity [GO:0008271]	GO:0008271; GO:0016021			PS50801;	IPR011547;IPR001902;IPR002645;IPR036513;		K03321;	COG0659;
PP_0076	247.341573	254.9906837	269.4395416	286.9718089	3857.067018	-0.147422614	0.070677096	-2.085861216	0.036991196	0.073877042	PP_0076			Putative choline betaine-binding protein	Q88RQ3	choline transport [GO:0015871]	ATP-binding cassette (ABC) transporter complex [GO:0043190]; periplasmic space [GO:0042597]	choline binding [GO:0033265]; transmembrane transporter activity [GO:0022857]	ATP-binding cassette (ABC) transporter complex [GO:0043190]; periplasmic space [GO:0042597]; choline binding [GO:0033265]; transmembrane transporter activity [GO:0022857]; choline transport [GO:0015871]	GO:0015871; GO:0022857; GO:0033265; GO:0042597; GO:0043190		TIGR03414;		IPR017783;IPR007210;	cd13640;	K02002;	COG2113;
PP_0077	207.0368441	226.2959229	218.5834573	234.3506705	5304.332153	-0.06379466	0.072697184	-0.877539634	0.380193601	0.500795046	PP_0077	betC		Choline-sulfatase (EC 3.1.6.6)	Q88RQ2			choline-sulfatase activity [GO:0047753]	choline-sulfatase activity [GO:0047753]	GO:0047753		TIGR03417;	PS00149;	IPR017850;IPR017785;IPR025863;IPR024607;IPR000917;	cd16032;	K01133;	COG3119;
PP_0079	85.64642049	80.37149168	56.3969269	56.01440537	987.9882305	0.562630727	0.099695895	5.643469326	1.67E-08	8.07E-08	PP_0079			Putative transcriptional regulator	Q88RQ0			DNA-binding transcription factor activity [GO:0003700]	DNA-binding transcription factor activity [GO:0003700]	GO:0003700		TIGR03418;	PS50931;	IPR005119;IPR017786;IPR000847;IPR036388;IPR036390;			COG0583;
PP_0080	38.45327642	35.61866222	41.97075319	42.38552522	386.0249919	-0.187320593	0.141739595	-1.321582673	0.186307156	0.28976522	PP_0080			NAD(P)-bd_dom domain-containing protein	Q88RP9									IPR016040;IPR036291;			COG2910;
PP_0081	85.67013541	79.15143109	81.56580337	88.11667308	490.6126296	-0.041401393	0.130161157	-0.318077941	0.750425816	0.827415257	PP_0081			Uncharacterized protein	Q88RP8									IPR023389;IPR014980;			COG3805;
PP_0082	74.74151145	78.16521544	92.00967872	89.51826434	1068.047886	-0.247733828	0.09571065	-2.588362203	0.009643352	0.022438203	PP_0082	trpA		Tryptophan synthase alpha chain (EC 4.2.1.20)	Q88RP7			tryptophan synthase activity [GO:0004834]	tryptophan synthase activity [GO:0004834]	GO:0004834		TIGR00262;	PS00167;	IPR013785;IPR011060;IPR018204;IPR002028;	cd04724;	K01695;	COG0159;
PP_0083	50.20290087	55.42861495	70.54494887	70.10461123	1182.694952	-0.413285563	0.095501125	-4.327546536	1.51E-05	5.51E-05	PP_0083	trpB		Tryptophan synthase beta chain (EC 4.2.1.20)	Q88RP6			tryptophan synthase activity [GO:0004834]	tryptophan synthase activity [GO:0004834]	GO:0004834		TIGR00263;	PS00168;	IPR001926;IPR006653;IPR006654;IPR023026;IPR036052;	cd06446;	K01696;	COG0133;
PP_0084	49.97383256	51.54654001	37.6457554	42.00856085	640.7437518	0.350391282	0.11804783	2.968214511	0.002995352	0.007841309	PP_0084	trpI		HTH-type transcriptional regulator TrpI	Q88RP5			DNA-binding transcription factor activity [GO:0003700]	DNA-binding transcription factor activity [GO:0003700]	GO:0003700			PS50931;	IPR005119;IPR037418;IPR000847;IPR036388;IPR036390;	cd08482;		COG0583;
PP_0085	62.01523378	71.23507166	55.75926961	55.06326723	470.5683683	0.265533439	0.134932128	1.96790374	0.049079114	0.094292408	PP_0085			Uncharacterized protein	Q88RP4		integral component of membrane [GO:0016021]	ribosome binding [GO:0043022]	integral component of membrane [GO:0016021]; ribosome binding [GO:0043022]	GO:0016021; GO:0043022				IPR043605;IPR043604;IPR010279;			COG4575;
PP_0086	164.1352181	147.6103867	164.7499759	145.3203913	529.5537368	0.007479143	0.130253865	0.057419738	0.95421084	0.968266317	PP_0086			Uncharacterized protein	Q88RP3									IPR009923;IPR025543;IPR036694;		K09165;	COG3360;
PP_0087	277.3567265	254.8678854	429.0149398	400.4856301	1417.384922	-0.640225115	0.091738739	-6.978786933	2.98E-12	1.87E-11	PP_0087			Uncharacterized protein	Q88RP2									IPR010595;			ENOG5033ABC;
PP_0088	238.2145652	230.3183045	137.8096857	138.1097333	2949.832417	0.763944719	0.072510646	10.53562145	5.92E-26	6.49E-25	PP_0088			Putative alkanal monooxygenase (EC 1.14.-.-)	Q88RP1			monooxygenase activity [GO:0004497]; oxidoreductase activity, acting on paired donors, with incorporation or reduction of molecular oxygen [GO:0016705]	monooxygenase activity [GO:0004497]; oxidoreductase activity, acting on paired donors, with incorporation or reduction of molecular oxygen [GO:0016705]	GO:0004497; GO:0016705		TIGR03558;		IPR011251;IPR036661;IPR019949;			COG2141;
PP_0089	54.10174056	50.3403875	39.5520294	39.33225995	307.9137361	0.40503328	0.156929532	2.580988271	0.009851793	0.022866594	PP_0089	osmC		Stress-induced peroxiredoxin, lipoyl-dependent peroxidase	Q88RP0	response to oxidative stress [GO:0006979]		peroxidase activity [GO:0004601]	peroxidase activity [GO:0004601]; response to oxidative stress [GO:0006979]	GO:0004601; GO:0006979		TIGR03562;		IPR015946;IPR003718;IPR036102;IPR019904;		K04063;	COG1764;
PP_0090	350.130379	340.2058864	386.054596	389.245549	1716.236395	-0.167379357	0.081983118	-2.041631988	0.04118805	0.08087678	PP_0090			Uncharacterized protein	Q88RN9									IPR010595;			ENOG5033ABC;
PP_0091	274.2209053	268.3160796	265.9754458	274.4695259	1767.730173	0.005710297	0.081611451	0.069969305	0.944218091	0.962754368	PP_0091			Putative lipoprotein	Q88RN8												ENOG50329F4;
PP_0092	25.30450316	33.84784049	18.57606288	27.92413721	172.4545716	0.348404225	0.236022775	1.476146639	0.139904531	0.229023758	PP_0092			Putative lipoprotein	Q88RN7												ENOG5031QU1;
PP_0093	51.19515374	47.61974667	45.63530423	53.19478725	839.2588514	0.000453871	0.112367795	0.004039156	0.996777228	0.998913943	PP_0093			Putative zinc protease protein	Q88RN6		integral component of membrane [GO:0016021]	peptidase activity [GO:0008233]	integral component of membrane [GO:0016021]; peptidase activity [GO:0008233]	GO:0008233; GO:0016021				IPR014553;IPR034016;	cd09601;		COG4324;
PP_0094	69.62021879	70.85066168	83.767382	82.49698729	787.2978926	-0.243310659	0.105631751	-2.303385644	0.021257155	0.045593903	PP_0094			5'-nucleotidase (EC 3.1.3.5)	Q88RN5			5'-nucleotidase activity [GO:0008253]	5'-nucleotidase activity [GO:0008253]	GO:0008253				IPR036412;IPR041492;IPR023214;IPR023198;		K01091;	COG0546;
PP_0095	64.97951882	63.13980253	72.33314023	68.50366261	582.167819	-0.136702587	0.119498872	-1.143965501	0.252637945	0.36584896	PP_0095	yrdA		Uncharacterized protein	Q88RN4									IPR001451;IPR011004;			COG0663;
PP_0096	246.2901546	275.5909973	303.8104715	313.6752502	9217.971426	-0.242710731	0.069959945	-3.469281336	0.000521853	0.001554103	PP_0096	prlC		Oligopeptidase A (EC 3.4.24.70)	Q88RN3			metal ion binding [GO:0046872]; metalloendopeptidase activity [GO:0004222]	metal ion binding [GO:0046872]; metalloendopeptidase activity [GO:0004222]	GO:0004222; GO:0046872				IPR024077;IPR001567;		K01414;	COG0339;
PP_0097	479.6152622	529.1039377	563.7709327	584.827547	2398.598864	-0.18739342	0.080771939	-2.320031214	0.020339189	0.043835132	PP_0097			Uncharacterized protein	Q88RN2							TIGR02443;		IPR012658;		K07070;	COG3529;
PP_0098	244.9485091	255.9497808	257.5550737	264.0787241	701.4885817	-0.058513423	0.110986191	-0.527213541	0.598045307	0.704431505	PP_0098			Uncharacterized protein	Q88RN1
PP_0099	26.60538175	23.78599721	20.20164778	21.69485268	385.3319673	0.266952934	0.145132274	1.839376777	0.065859787	0.120664078	PP_0099			Elp3 domain-containing protein	Q88RN0			4 iron, 4 sulfur cluster binding [GO:0051539]; catalytic activity [GO:0003824]; metal ion binding [GO:0046872]	4 iron, 4 sulfur cluster binding [GO:0051539]; catalytic activity [GO:0003824]; metal ion binding [GO:0046872]	GO:0003824; GO:0046872; GO:0051539				IPR013785;IPR006638;IPR040086;IPR007197;			COG1533;
PP_0100	164.7989064	188.4790276	320.4370847	316.2496907	2810.260778	-0.849986014	0.08190823	-10.3772968	3.15E-25	3.35E-24	PP_0100	cynT		Carbonic anhydrase (EC 4.2.1.1) (Carbonate dehydratase)	Q88RM9	carbon utilization [GO:0015976]		carbonate dehydratase activity [GO:0004089]; zinc ion binding [GO:0008270]	carbonate dehydratase activity [GO:0004089]; zinc ion binding [GO:0008270]; carbon utilization [GO:0015976]	GO:0004089; GO:0008270; GO:0015976			PS00704;PS00705;	IPR001765;IPR015892;IPR036874;		K01673;	COG0288;
PP_0101	3.305325054	3.214112199	3.546339277	2.89202802	77.55282265	0.017032767	0.298109363	0.057135967	0.954436885	0.968266317	PP_0101			Putative sulfate transporter	Q88RM8		integral component of membrane [GO:0016021]	secondary active sulfate transmembrane transporter activity [GO:0008271]	integral component of membrane [GO:0016021]; secondary active sulfate transmembrane transporter activity [GO:0008271]	GO:0008271; GO:0016021				IPR011547;IPR001902;			COG0659;
PP_0103	7.918637636	8.751338894	12.08611828	10.44334905	174.3345311	-0.435531591	0.205218275	-2.122284637	0.033813843	0.068334171	PP_0103			Cytochrome c oxidase subunit 2 (EC 7.1.1.9)	Q88RM6		integral component of membrane [GO:0016021]; plasma membrane [GO:0005886]; respirasome [GO:0070469]	copper ion binding [GO:0005507]; cytochrome-c oxidase activity [GO:0004129]; heme binding [GO:0020037]	integral component of membrane [GO:0016021]; plasma membrane [GO:0005886]; respirasome [GO:0070469]; copper ion binding [GO:0005507]; cytochrome-c oxidase activity [GO:0004129]; heme binding [GO:0020037]	GO:0004129; GO:0005507; GO:0005886; GO:0016021; GO:0020037; GO:0070469		TIGR02866;	PS00078;PS50857;PS50999;PS51007;	IPR002429;IPR001505;IPR008972;IPR009056;IPR036909;IPR014222;IPR011759;IPR036257;		K02275;	COG1622;
PP_0104	7.24759166	6.279859062	8.046653378	8.467275998	188.3264922	-0.287136832	0.196920533	-1.458135564	0.14480318	0.235667491	PP_0104	ctaD		Cytochrome c oxidase subunit 1 (EC 7.1.1.9)	Q88RM5	aerobic respiration [GO:0009060]; electron transport coupled proton transport [GO:0015990]; oxidative phosphorylation [GO:0006119]	integral component of membrane [GO:0016021]; plasma membrane [GO:0005886]; respiratory chain complex IV [GO:0045277]	cytochrome-c oxidase activity [GO:0004129]; heme binding [GO:0020037]; metal ion binding [GO:0046872]	integral component of membrane [GO:0016021]; plasma membrane [GO:0005886]; respiratory chain complex IV [GO:0045277]; cytochrome-c oxidase activity [GO:0004129]; heme binding [GO:0020037]; metal ion binding [GO:0046872]; aerobic respiration [GO:0009060]; electron transport coupled proton transport [GO:0015990]; oxidative phosphorylation [GO:0006119]	GO:0004129; GO:0005886; GO:0006119; GO:0009060; GO:0015990; GO:0016021; GO:0020037; GO:0045277; GO:0046872		TIGR02891;	PS50855;PS00077;	IPR023616;IPR036927;IPR000883;IPR023615;IPR033944;IPR014241;	cd01663;	K02274;	COG0843;
PP_0105	7.196034149	6.003472768	8.014780377	7.226499644	63.57978873	-0.207488856	0.327669965	-0.633225129	0.526586638	0.64178819	PP_0105			Cytochrome c oxidase assembly protein CtaG	Q88RM4		integral component of membrane [GO:0016021]; plasma membrane [GO:0005886]	copper ion binding [GO:0005507]	integral component of membrane [GO:0016021]; plasma membrane [GO:0005886]; copper ion binding [GO:0005507]	GO:0005507; GO:0005886; GO:0016021				IPR023471;IPR007533;		K02258;	COG3175;
PP_0106	10.49344991	10.66934746	11.88845204	12.68909861	160.1425882	-0.215530325	0.20892253	-1.031627968	0.302246434	0.4212677	PP_0106			Cytochrome aa3 subunit 3 (EC 7.1.1.9) (Cytochrome c oxidase polypeptide III)	Q88RM3	aerobic electron transport chain [GO:0019646]	integral component of membrane [GO:0016021]; plasma membrane [GO:0005886]	cytochrome-c oxidase activity [GO:0004129]	integral component of membrane [GO:0016021]; plasma membrane [GO:0005886]; cytochrome-c oxidase activity [GO:0004129]; aerobic electron transport chain [GO:0019646]	GO:0004129; GO:0005886; GO:0016021; GO:0019646			PS50253;	IPR024791;IPR033945;IPR000298;IPR035973;IPR013833;	cd01665;	K02276;	COG1845;
PP_0107	3.586158086	3.45931815	3.884085875	4.46148225	44.78358581	-0.243469318	0.385537898	-0.631505538	0.527710029	0.643017651	PP_0107			SURF1-like protein	Q88RM2		integral component of membrane [GO:0016021]; plasma membrane [GO:0005886]		integral component of membrane [GO:0016021]; plasma membrane [GO:0005886]	GO:0005886; GO:0016021			PS50895;	IPR002994;	cd06662;		COG3346;
PP_0108	1.894748473	2.047060431	3.363538283	3.394406083	24.55224226	-0.777966622	0.5200258	-1.496015432	0.134649634	0.222447407	PP_0108			Uncharacterized protein	Q88RM1									IPR036249;			COG1999;
PP_0109	3.522653203	2.626519336	2.783594877	3.184176406	51.59543313	0.0447358	0.367527442	0.121720978	0.903119998	0.935296879	PP_0109			Uncharacterized protein	Q88RM0	heme A biosynthetic process [GO:0006784]	integral component of membrane [GO:0016021]	oxidoreductase activity, acting on the CH-CH group of donors [GO:0016627]	integral component of membrane [GO:0016021]; oxidoreductase activity, acting on the CH-CH group of donors [GO:0016627]; heme A biosynthetic process [GO:0006784]	GO:0006784; GO:0016021; GO:0016627				IPR003780;		K02259;	COG1612;
PP_0110	15.91207225	15.29374615	19.47256476	20.54278024	251.0388837	-0.358369253	0.170402397	-2.103076361	0.035459095	0.071222887	PP_0110	cyoE1	cyoE-1	Protoheme IX farnesyltransferase 1 (EC 2.5.1.141) (Heme B farnesyltransferase 1) (Heme O synthase 1)	Q88RL9	heme O biosynthetic process [GO:0048034]	integral component of membrane [GO:0016021]; plasma membrane [GO:0005886]	protoheme IX farnesyltransferase activity [GO:0008495]	integral component of membrane [GO:0016021]; plasma membrane [GO:0005886]; protoheme IX farnesyltransferase activity [GO:0008495]; heme O biosynthetic process [GO:0048034]	GO:0005886; GO:0008495; GO:0016021; GO:0048034		TIGR01473;	PS00943;	IPR006369;IPR000537;IPR030470;	cd13957;	K02257;	COG0109;
PP_0111	87.45296887	90.16305618	116.3016804	122.0627712	1038.176206	-0.424308548	0.096890345	-4.379265525	1.19E-05	4.39E-05	PP_0111			Electron transport protein SCO1/SenC	Q88RL8			metal ion binding [GO:0046872]	metal ion binding [GO:0046872]	GO:0046872			PS51352;	IPR003782;IPR036249;IPR013766;	cd02968;	K07152;	COG1999;
PP_0112	204.0290223	203.752493	292.5306078	300.0754769	3041.004695	-0.539220723	0.071146672	-7.57900139	3.48E-14	2.42E-13	PP_0112	metQ		Methionine ABC transporter, periplasmic binding protein	Q88RL7		membrane [GO:0016020]		membrane [GO:0016020]	GO:0016020				IPR004872;		K02073;	COG1464;
PP_0113	73.02394451	72.43565112	89.05654042	84.9275014	846.3654534	-0.258501571	0.103493333	-2.497760608	0.012498056	0.028328927	PP_0113	metI		Methionine ABC transporter, permease protein	Q88RL6	transmembrane transport [GO:0055085]	integral component of membrane [GO:0016021]; plasma membrane [GO:0005886]		integral component of membrane [GO:0016021]; plasma membrane [GO:0005886]; transmembrane transport [GO:0055085]	GO:0005886; GO:0016021; GO:0055085			PS50928;	IPR000515;IPR035906;	cd06261;	K02072;	COG2011;
PP_0114	53.98848931	61.23542223	57.1515493	60.61065271	925.9445542	-0.031461712	0.106528629	-0.295335747	0.767737412	0.840063756	PP_0114	metN1		Methionine import ATP-binding protein MetN 1 (EC 7.4.2.11)	Q88RL5	methionine transport [GO:0015821]	plasma membrane [GO:0005886]	ATPase activity [GO:0016887]; ATPase-coupled amino acid transmembrane transporter activity [GO:0015424]; ATP binding [GO:0005524]	plasma membrane [GO:0005886]; ATP binding [GO:0005524]; ATPase activity [GO:0016887]; ATPase-coupled amino acid transmembrane transporter activity [GO:0015424]; methionine transport [GO:0015821]	GO:0005524; GO:0005886; GO:0015424; GO:0015821; GO:0016887			PS00211;PS50893;PS51264;	IPR003593;IPR026253;IPR003439;IPR017871;IPR017908;IPR041701;IPR018449;IPR027417;	cd03258;	K02071;	COG1135;
PP_0115	24.29030287	22.81530448	25.56295844	23.43030116	809.3081767	-0.056893352	0.108248841	-0.525579318	0.59918053	0.704844364	PP_0115	katE		Catalase (EC 1.11.1.6)	Q88RL4	hydrogen peroxide catabolic process [GO:0042744]; response to oxidative stress [GO:0006979]		catalase activity [GO:0004096]; heme binding [GO:0020037]; metal ion binding [GO:0046872]	catalase activity [GO:0004096]; heme binding [GO:0020037]; metal ion binding [GO:0046872]; hydrogen peroxide catabolic process [GO:0042744]; response to oxidative stress [GO:0006979]	GO:0004096; GO:0006979; GO:0020037; GO:0042744; GO:0046872			PS00437;PS00438;PS51402;	IPR018028;IPR024708;IPR024712;IPR043156;IPR011614;IPR037060;IPR002226;IPR010582;IPR041399;IPR020835;IPR029062;		K03781;	COG0693;COG0753;
PP_0116	56.61685067	51.68455846	56.08883331	55.28961195	613.2222474	-0.040272094	0.118697384	-0.339283752	0.734395981	0.814704658	PP_0116			Putative lipoprotein	Q88RL3												ENOG5031QHQ;
PP_0117	51.12336283	48.61777861	45.09111188	38.3129076	565.3945566	0.257458884	0.127544857	2.018575192	0.043531392	0.08506134	PP_0117	znuB		Zn(2+) ABC transporter-permease subunit	Q88RL2		ATP-binding cassette (ABC) transporter complex [GO:0043190]; integral component of plasma membrane [GO:0005887]	ATPase-coupled transmembrane transporter activity [GO:0042626]	ATP-binding cassette (ABC) transporter complex [GO:0043190]; integral component of plasma membrane [GO:0005887]; ATPase-coupled transmembrane transporter activity [GO:0042626]	GO:0005887; GO:0042626; GO:0043190				IPR037294;IPR001626;		K09816;	COG1108;
PP_0118	69.52698739	67.58095333	39.11184148	41.49985479	664.4051268	0.766623099	0.115241656	6.652308929	2.89E-11	1.69E-10	PP_0118	znuC		Zinc import ATP-binding protein ZnuC (EC 7.2.2.20)	Q88RL1		plasma membrane [GO:0005886]	ATPase activity [GO:0016887]; ATPase-coupled zinc transmembrane transporter activity [GO:0015633]; ATP binding [GO:0005524]	plasma membrane [GO:0005886]; ATP binding [GO:0005524]; ATPase activity [GO:0016887]; ATPase-coupled zinc transmembrane transporter activity [GO:0015633]	GO:0005524; GO:0005886; GO:0015633; GO:0016887			PS00211;PS50893;PS51298;	IPR003593;IPR003439;IPR017871;IPR027417;IPR017882;		K09817;	COG1121;
PP_0119	111.976126	112.8819644	61.13838877	59.16696583	661.3867297	0.902113075	0.115106837	7.837180657	4.61E-15	3.32E-14	PP_0119	fur		Ferric uptake regulation protein	Q88RL0		cytoplasm [GO:0005737]	DNA binding [GO:0003677]; DNA-binding transcription factor activity [GO:0003700]; metal ion binding [GO:0046872]	cytoplasm [GO:0005737]; DNA binding [GO:0003677]; DNA-binding transcription factor activity [GO:0003700]; metal ion binding [GO:0046872]	GO:0003677; GO:0003700; GO:0005737; GO:0046872				IPR002481;IPR043135;IPR036388;IPR036390;	cd07153;	K09823;	COG0735;
PP_0120	145.2127726	149.7272052	100.755495	101.2604319	1781.050161	0.54592783	0.081723756	6.680160797	2.39E-11	1.41E-10	PP_0120			High-affinity zinc uptake system protein ZnuA	Q88RK9	cell adhesion [GO:0007155]; zinc ion transport [GO:0006829]		metal ion binding [GO:0046872]	metal ion binding [GO:0046872]; cell adhesion [GO:0007155]; zinc ion transport [GO:0006829]	GO:0006829; GO:0007155; GO:0046872				IPR006128;IPR035520;IPR006127;	cd01019;	K09815;	COG4531;
PP_0121	191.8495589	194.3591166	334.7910487	369.226829	4087.819256	-0.866112395	0.073518284	-11.78091142	4.90E-32	6.36E-31	PP_0121	thrB		Homoserine kinase (HK) (HSK) (EC 2.7.1.39)	Q88RK8	threonine biosynthetic process [GO:0009088]		ATP binding [GO:0005524]; homoserine kinase activity [GO:0004413]	ATP binding [GO:0005524]; homoserine kinase activity [GO:0004413]; threonine biosynthetic process [GO:0009088]	GO:0004413; GO:0005524; GO:0009088		TIGR00938;		IPR002575;IPR005280;IPR011009;	cd05153;	K02204;	COG2334;
PP_0122	734.0137164	763.529171	1488.575912	1528.912788	5126.815557	-1.010764809	0.066137008	-15.28289299	9.94E-53	2.04E-51	PP_0122			Uncharacterized protein	Q88RK7									IPR021357;			ENOG5032ZXK;
PP_0123	96.67064629	100.2733971	99.22228108	102.5634374	4320.060158	-0.035011113	0.067759096	-0.516699818	0.605365723	0.710630196	PP_0123	polA		DNA polymerase I (EC 2.7.7.7)	Q88RK6	DNA-dependent DNA replication [GO:0006261]; DNA repair [GO:0006281]		3'-5' exonuclease activity [GO:0008408]; DNA binding [GO:0003677]; DNA-directed DNA polymerase activity [GO:0003887]	3'-5' exonuclease activity [GO:0008408]; DNA binding [GO:0003677]; DNA-directed DNA polymerase activity [GO:0003887]; DNA repair [GO:0006281]; DNA-dependent DNA replication [GO:0006261]	GO:0003677; GO:0003887; GO:0006261; GO:0006281; GO:0008408		TIGR00593;	PS00447;	IPR002562;IPR020046;IPR002421;IPR036279;IPR019760;IPR001098;IPR043502;IPR020045;IPR018320;IPR002298;IPR008918;IPR029060;IPR012337;IPR036397;	cd09898;	K02335;	COG0258;COG0749;
PP_0124	99.82181507	95.18207323	153.522636	142.6377459	1225.814881	-0.602993892	0.093833222	-6.426230242	1.31E-10	7.43E-10	PP_0124	engB		Probable GTP-binding protein EngB	Q88RK5	division septum assembly [GO:0000917]		GTP binding [GO:0005525]; metal ion binding [GO:0046872]	GTP binding [GO:0005525]; metal ion binding [GO:0046872]; division septum assembly [GO:0000917]	GO:0000917; GO:0005525; GO:0046872		TIGR03598;	PS51706;	IPR030393;IPR019987;IPR006073;IPR027417;	cd01876;	K03978;	COG0218;
PP_0125	144.484889	131.6276264	1030.244164	1104.286061	2879.850172	-2.950174656	0.083746591	-35.22740007	7.61E-272	1.64E-269	PP_0125			Putative cytochrome c-type protein	Q88RK4			electron transfer activity [GO:0009055]; heme binding [GO:0020037]; iron ion binding [GO:0005506]	electron transfer activity [GO:0009055]; heme binding [GO:0020037]; iron ion binding [GO:0005506]	GO:0005506; GO:0009055; GO:0020037				IPR009056;IPR036909;IPR002323;			COG3245;
PP_0126	119.9099849	103.642963	1389.446875	1404.642098	7352.763415	-3.643294732	0.075739468	-48.102988	0	0	PP_0126	cc		Cytochrome c4	Q88RK3		periplasmic space [GO:0042597]	electron transfer activity [GO:0009055]; heme binding [GO:0020037]; iron ion binding [GO:0005506]	periplasmic space [GO:0042597]; electron transfer activity [GO:0009055]; heme binding [GO:0020037]; iron ion binding [GO:0005506]	GO:0005506; GO:0009055; GO:0020037; GO:0042597			PS51007;	IPR009056;IPR036909;IPR024167;			COG2863;
PP_0127	439.6166672	455.834298	388.9976432	401.3275963	4207.247316	0.18019882	0.068001801	2.649912475	0.008051263	0.019009926	PP_0127	dsbA		Thiol:disulfide interchange protein	Q88RK2	cell redox homeostasis [GO:0045454]	periplasmic space [GO:0042597]	protein disulfide oxidoreductase activity [GO:0015035]	periplasmic space [GO:0042597]; protein disulfide oxidoreductase activity [GO:0015035]; cell redox homeostasis [GO:0045454]	GO:0015035; GO:0042597; GO:0045454			PS00194;PS51352;	IPR001853;IPR023205;IPR036249;IPR017937;IPR013766;	cd03019;	K03673;	COG1651;
PP_0128	168.2490107	164.8901192	135.002648	137.9500748	2043.143985	0.287573437	0.078367419	3.669553523	0.000242974	0.000765349	PP_0128			Endo/exonuclease/phosphatase domain-containing protein	Q88RK1									IPR036691;IPR005135;			COG3568;
PP_0129	47.05722222	46.98460905	52.20067115	50.47782714	1503.133067	-0.126868307	0.085280665	-1.487656155	0.136841596	0.225222046	PP_0129			GGDEF domain protein	Q88RK0							TIGR00254;	PS50887;	IPR000160;IPR029787;IPR043128;	cd01949;	K13590;	COG3706;
PP_0130	103.4957724	102.320405	67.60967732	62.87466848	1046.162043	0.657165488	0.098011893	6.704956571	2.01E-11	1.19E-10	PP_0130	amiD		1,6-anhydro-N-acetylmuramyl-L-alanine amidase (EC 3.5.1.28)	Q88RJ9	peptidoglycan catabolic process [GO:0009253]		N-acetylmuramoyl-L-alanine amidase activity [GO:0008745]	N-acetylmuramoyl-L-alanine amidase activity [GO:0008745]; peptidoglycan catabolic process [GO:0009253]	GO:0008745; GO:0009253				IPR036505;IPR002502;IPR002477;IPR036365;IPR036366;	cd06583;	K11066;	COG3023;
PP_0131	26.88280446	26.00254143	27.04367255	26.71007296	676.0781389	-0.023474752	0.112144238	-0.20932642	0.834193428	0.886162684	PP_0131			Cyclic-guanylate-specific phosphodiesterase (EC 3.1.4.52)	Q88RJ8		integral component of membrane [GO:0016021]; plasma membrane [GO:0005886]	cyclic-guanylate-specific phosphodiesterase activity [GO:0071111]	integral component of membrane [GO:0016021]; plasma membrane [GO:0005886]; cyclic-guanylate-specific phosphodiesterase activity [GO:0071111]	GO:0005886; GO:0016021; GO:0071111			PS50883;	IPR024744;IPR001633;IPR035919;	cd01948;		COG4943;
PP_0132	49.44400368	52.49855012	55.47573159	53.58285247	1482.473401	-0.097564464	0.087404762	-1.116237403	0.264320528	0.37904861	PP_0132	kinB		Histidine kinase (EC 2.7.13.3)	Q88RJ7		integral component of membrane [GO:0016021]	phosphorelay sensor kinase activity [GO:0000155]	integral component of membrane [GO:0016021]; phosphorelay sensor kinase activity [GO:0000155]	GO:0000155; GO:0016021		TIGR00229;	PS50885;PS50109;PS50112;	IPR003660;IPR003594;IPR036890;IPR005467;IPR003661;IPR036097;IPR038320;IPR031909;IPR000014;IPR035965;IPR013656;IPR004358;	cd06225;cd00082;cd00130;	K11383;	COG5002;
PP_0133	96.56169931	100.0300237	108.7371034	111.2462484	2212.357411	-0.162183383	0.077130239	-2.102721139	0.035490153	0.071234261	PP_0133	algB		Alginate biosynthesis transcriptional regulatory protein AlgB	Q88RJ6	alginic acid biosynthetic process [GO:0042121]; phosphorelay signal transduction system [GO:0000160]; regulation of transcription, DNA-templated [GO:0006355]		ATP binding [GO:0005524]; sequence-specific DNA binding [GO:0043565]; transcription factor binding [GO:0008134]	ATP binding [GO:0005524]; sequence-specific DNA binding [GO:0043565]; transcription factor binding [GO:0008134]; alginic acid biosynthetic process [GO:0042121]; phosphorelay signal transduction system [GO:0000160]; regulation of transcription, DNA-templated [GO:0006355]	GO:0000160; GO:0005524; GO:0006355; GO:0008134; GO:0042121; GO:0043565			PS50110;PS00675;PS00676;PS00688;PS50045;	IPR003593;IPR011006;IPR009057;IPR002197;IPR027417;IPR001789;IPR002078;IPR025662;IPR025943;IPR025944;	cd00156;	K11384;	COG2204;
PP_0134	23.40982484	25.12256159	24.4952569	23.49931089	312.8346378	0.015688377	0.155224854	0.101068718	0.919495911	0.947054875	PP_0134			Uncharacterized protein	Q88RJ5								PS50914;	IPR007055;IPR014004;			COG2823;
PP_0135	20.42117799	24.16397789	14.6732133	17.16293665	48.81169418	0.486427949	0.375606563	1.295046457	0.195304204	0.301004556	PP_0135			UPF0391 membrane protein PP_0135	Q88RJ4		integral component of membrane [GO:0016021]; plasma membrane [GO:0005886]		integral component of membrane [GO:0016021]; plasma membrane [GO:0005886]	GO:0005886; GO:0016021				IPR009760;			COG5487;
PP_0136	44.71847766	48.54209239	39.48408316	35.72974744	312.8594229	0.309556458	0.157680251	1.963191054	0.049623978	0.095208796	PP_0136			Uncharacterized protein	Q88RJ3	negative regulation of catalytic activity [GO:0043086]	periplasmic space [GO:0042597]		periplasmic space [GO:0042597]; negative regulation of catalytic activity [GO:0043086]	GO:0042597; GO:0043086				IPR036501;IPR014453;			ENOG50305HJ;
PP_0137	119.941	126.101387	107.5795343	102.292489	2388.926088	0.229192398	0.077694812	2.949906078	0.003178705	0.008271121	PP_0137	gltP		Probable proton/glutamate-aspartate symporter	Q88RJ2	aspartate transmembrane transport [GO:0015810]; L-glutamate transmembrane transport [GO:0015813]	integral component of membrane [GO:0016021]; plasma membrane [GO:0005886]; protein-DNA complex [GO:0032993]	amino acid:proton symporter activity [GO:0005280]; DNA-binding transcription activator activity [GO:0001216]; transcription regulatory region sequence-specific DNA binding [GO:0000976]	integral component of membrane [GO:0016021]; plasma membrane [GO:0005886]; protein-DNA complex [GO:0032993]; amino acid:proton symporter activity [GO:0005280]; DNA-binding transcription activator activity [GO:0001216]; transcription regulatory region sequence-specific DNA binding [GO:0000976]; aspartate transmembrane transport [GO:0015810]; L-glutamate transmembrane transport [GO:0015813]	GO:0000976; GO:0001216; GO:0005280; GO:0005886; GO:0015810; GO:0015813; GO:0016021; GO:0032993			PS00713;PS00714;	IPR034703;IPR033380;IPR001991;IPR018107;IPR036458;		K11102;	COG1301;
PP_0138	42.7201082	42.01918446	49.56472512	51.39627552	900.5588818	-0.252518577	0.100983252	-2.500598579	0.012398362	0.02813706	PP_0138			Uncharacterized protein	Q88RJ1		integral component of membrane [GO:0016021]		integral component of membrane [GO:0016021]	GO:0016021				IPR011642;IPR011415;			COG0700;COG2715;
PP_0139	59.29847722	66.36669235	87.17207827	92.15065318	764.7758043	-0.513047337	0.111840376	-4.587317726	4.49E-06	1.75E-05	PP_0139			Putative Lipoprotein	Q88RJ0									IPR005586;		K18480;	COG3218;
PP_0140	48.6193669	54.37650255	65.44622653	62.96058955	856.6992759	-0.31851345	0.107146624	-2.972687678	0.002952047	0.007738777	PP_0140			MlaD domain-containing protein	Q88RI9		integral component of membrane [GO:0016021]		integral component of membrane [GO:0016021]	GO:0016021				IPR003399;		K02067;	COG1463;
PP_0141	49.98547431	48.99652434	59.32058427	58.84875349	678.0818202	-0.25560138	0.111722297	-2.287827835	0.022147549	0.047242491	PP_0141			Putative ABC transporter, ATP-binding protein	Q88RI8			ATPase activity [GO:0016887]; ATP binding [GO:0005524]	ATP binding [GO:0005524]; ATPase activity [GO:0016887]	GO:0005524; GO:0016887			PS00211;PS50893;	IPR003593;IPR003439;IPR017871;IPR027417;		K02065;	COG1127;
PP_0142	44.97521343	48.87827412	43.71137913	46.52059146	823.0513848	0.056853929	0.107580986	0.528475628	0.597169258	0.703823034	PP_0142			Intermembrane phospholipid transport system permease protein MlaE	Q88RI7		ATP-binding cassette (ABC) transporter complex [GO:0043190]		ATP-binding cassette (ABC) transporter complex [GO:0043190]	GO:0043190		TIGR00056;		IPR003453;IPR030802;		K02066;	COG0767;
PP_0143	32.19022531	33.06649606	34.7523473	32.5192484	536.1057392	-0.0442338	0.123801492	-0.357296174	0.720870094	0.805273044	PP_0143			Uncharacterized protein	Q88RI6		integral component of membrane [GO:0016021]		integral component of membrane [GO:0016021]	GO:0016021				IPR022606;IPR016937;			ENOG502ZC5T;
PP_0144	31.42858481	32.58004028	31.40395232	35.41408554	725.7462057	-0.061573918	0.113571477	-0.54216005	0.587708254	0.695872373	PP_0144			Metalloprotease, insulinase family	Q88RI5		integral component of membrane [GO:0016021]	metal ion binding [GO:0046872]; metallopeptidase activity [GO:0008237]	integral component of membrane [GO:0016021]; metal ion binding [GO:0046872]; metallopeptidase activity [GO:0008237]	GO:0008237; GO:0016021; GO:0046872				IPR011249;IPR011765;IPR007863;			COG0612;
PP_0145	48.82249443	52.25301108	61.35872369	66.02348307	1494.330368	-0.333640373	0.089513155	-3.727277539	0.000193559	0.000617672	PP_0145	yjbB		Na+/Pi-cotransporter	Q88RI4	sodium-dependent phosphate transport [GO:0044341]	integral component of membrane [GO:0016021]; plasma membrane [GO:0005886]	sodium:phosphate symporter activity [GO:0005436]	integral component of membrane [GO:0016021]; plasma membrane [GO:0005886]; sodium:phosphate symporter activity [GO:0005436]; sodium-dependent phosphate transport [GO:0044341]	GO:0005436; GO:0005886; GO:0016021; GO:0044341		TIGR01013;TIGR00704;		IPR003841;IPR004633;		K03324;	COG1283;
PP_0146	73.03258129	73.86641297	44.85681131	46.02818429	748.1348987	0.692823309	0.10900115	6.356110065	2.07E-10	1.16E-09	PP_0146	ygdQ		Putative transport protein	Q88RI3		integral component of membrane [GO:0016021]		integral component of membrane [GO:0016021]	GO:0016021				IPR005496;			COG0861;
PP_0147	78.86977435	80.1112494	57.67333017	56.1068913	1406.646018	0.482467993	0.08741999	5.518966453	3.41E-08	1.61E-07	PP_0147	citN		Citrate transporter	Q88RI2		integral component of membrane [GO:0016021]	citrate transmembrane transporter activity [GO:0015137]	integral component of membrane [GO:0016021]; citrate transmembrane transporter activity [GO:0015137]	GO:0015137; GO:0016021		TIGR00784;		IPR004680;IPR014738;		K03300;	COG2851;
PP_0148	46.01572107	46.50690238	50.92468147	48.05622263	305.7920667	-0.097656014	0.155924432	-0.626303476	0.531115907	0.646185261	PP_0148			GFA domain-containing protein	Q88RI1			carbon-sulfur lyase activity [GO:0016846]; metal ion binding [GO:0046872]	carbon-sulfur lyase activity [GO:0016846]; metal ion binding [GO:0046872]	GO:0016846; GO:0046872				IPR006913;IPR011057;			COG3791;
PP_0149	23.28390141	25.17591295	24.59126762	25.66127807	761.2631339	-0.052403925	0.109496174	-0.478591376	0.632229355	0.733364601	PP_0149			DUF4105 domain-containing protein	Q88RI0									IPR025178;			COG3228;
PP_0150	74.54684227	84.30390661	99.75203723	96.87392922	449.8944169	-0.308219898	0.135599605	-2.273014724	0.023025293	0.04891022	PP_0150			Uncharacterized protein	Q88RH9							TIGR02448;		IPR012661;			ENOG5031QF3;
PP_0151	64.5142521	72.74922536	78.71218926	81.62995006	344.9712216	-0.224358957	0.150772675	-1.488061132	0.136734773	0.225148833	PP_0151			Uncharacterized protein	Q88RH8							TIGR02448;		IPR012661;			ENOG5031QZP;
PP_0152	513.3112323	554.5223437	619.1294051	660.6272509	3526.482087	-0.26114858	0.075007428	-3.481636239	0.00049836	0.001490299	PP_0152			Uncharacterized protein	Q88RH7							TIGR02448;		IPR012661;			ENOG50328JM;
PP_0153	3315.888776	3158.914805	4556.032731	3439.926745	12323.65683	-0.304451422	0.203970225	-1.49262679	0.135534907	0.223501125	PP_0153			Uncharacterized protein	Q88RH6									IPR009506;			COG5457;
PP_0154	314.9905195	334.5109711	529.5927692	552.337475	10198.83072	-0.736207504	0.063645392	-11.56733388	6.03E-31	7.61E-30	PP_0154	scpC		Propionyl-CoA:succinate CoA transferase (EC 2.8.3.-)	Q88RH5	acetate metabolic process [GO:0006083]; acetyl-CoA metabolic process [GO:0006084]; propionate metabolic process, methylcitrate cycle [GO:0019679]		acetate CoA-transferase activity [GO:0008775]; acetyl-CoA hydrolase activity [GO:0003986]	acetate CoA-transferase activity [GO:0008775]; acetyl-CoA hydrolase activity [GO:0003986]; acetate metabolic process [GO:0006083]; acetyl-CoA metabolic process [GO:0006084]; propionate metabolic process, methylcitrate cycle [GO:0019679]	GO:0003986; GO:0006083; GO:0006084; GO:0008775; GO:0019679		TIGR03458;		IPR026888;IPR038460;IPR003702;IPR037171;IPR017821;		K18118;	COG0427;
PP_0155	25.66929284	25.7804662	46.94959753	52.64859527	855.7876633	-0.952615863	0.108059688	-8.815645165	1.19E-18	1.01E-17	PP_0155	pntB		NAD(P) transhydrogenase subunit beta (EC 7.1.1.1) (Nicotinamide nucleotide transhydrogenase subunit beta)	Q88RH4		integral component of membrane [GO:0016021]; plasma membrane [GO:0005886]	NAD(P)+ transhydrogenase (AB-specific) activity [GO:0008750]; NADP binding [GO:0050661]	integral component of membrane [GO:0016021]; plasma membrane [GO:0005886]; NAD(P)+ transhydrogenase (AB-specific) activity [GO:0008750]; NADP binding [GO:0050661]	GO:0005886; GO:0008750; GO:0016021; GO:0050661				IPR029035;IPR012136;IPR034300;		K00325;	COG1282;
PP_0156	16.21681782	14.56243448	30.71958828	28.36739249	397.5427223	-0.940840135	0.143962539	-6.535312178	6.35E-11	3.67E-10	PP_0156	pntAA		Pyridine nucleotide transhydrogenase subunit alpha (EC 1.6.1.2)	A0A140FVX4			NAD(P)+ transhydrogenase (AB-specific) activity [GO:0008750]	NAD(P)+ transhydrogenase (AB-specific) activity [GO:0008750]	GO:0008750				IPR007886;IPR007698;IPR036291;		K00324;
PP_0157	37.05843182	34.97905751	26.80780839	28.69345447	461.6143038	0.376701155	0.132793004	2.836754534	0.004557464	0.011363276	PP_0157	gcdR		Transcriptional activator of gcdH, LysR family	Q88RH3			DNA-binding transcription factor activity [GO:0003700]	DNA-binding transcription factor activity [GO:0003700]	GO:0003700			PS50931;	IPR005119;IPR000847;IPR036388;IPR036390;			COG0583;
PP_0158	77.24802964	90.13894379	44.65712947	44.50762614	1195.602557	0.908437452	0.10296619	8.822677163	1.12E-18	9.54E-18	PP_0158	gcdH		Glutaryl-CoA dehydrogenase (EC 1.3.8.6)	Q88RH2			flavin adenine dinucleotide binding [GO:0050660]; glutaryl-CoA dehydrogenase activity [GO:0004361]	flavin adenine dinucleotide binding [GO:0050660]; glutaryl-CoA dehydrogenase activity [GO:0004361]	GO:0004361; GO:0050660			PS00073;	IPR006089;IPR006091;IPR036250;IPR009075;IPR013786;IPR037069;IPR009100;		K00252;	COG1960;
PP_0159	65.70401125	68.16301679	44.08962344	43.14593154	1064.397615	0.617650309	0.096336786	6.411365101	1.44E-10	8.17E-10	PP_0159			Putative CoA-transferase family III (EC 2.8.3.-)	Q88RH1			CoA-transferase activity [GO:0008410]	CoA-transferase activity [GO:0008410]	GO:0008410				IPR003673;IPR023606;			COG1804;
PP_0160	19.0441649	19.41279768	23.64185443	23.24204424	836.8106898	-0.285959421	0.10335003	-2.766902156	0.005659174	0.013815476	PP_0160			Putative ferrioxamine receptor	Q88RH0	iron ion homeostasis [GO:0055072]	cell outer membrane [GO:0009279]; integral component of membrane [GO:0016021]	siderophore uptake transmembrane transporter activity [GO:0015344]; signaling receptor activity [GO:0038023]	cell outer membrane [GO:0009279]; integral component of membrane [GO:0016021]; siderophore uptake transmembrane transporter activity [GO:0015344]; signaling receptor activity [GO:0038023]; iron ion homeostasis [GO:0055072]	GO:0009279; GO:0015344; GO:0016021; GO:0038023; GO:0055072		TIGR01783;	PS01156;	IPR012910;IPR037066;IPR011662;IPR039423;IPR000531;IPR036942;IPR010917;IPR010105;		K02014;	COG4773;
PP_0161	18.03337254	21.57862657	11.76183998	11.77421063	238.2683146	0.750693811	0.183023377	4.10162801	4.10E-05	0.000142509	PP_0161			Putative transmembrane sensor	Q88RG9		integral component of membrane [GO:0016021]		integral component of membrane [GO:0016021]	GO:0016021				IPR006860;IPR032623;IPR012373;			COG3712;
PP_0162	32.95555621	41.62580299	11.78619162	10.79302641	199.9654671	1.722757014	0.213046924	8.086279702	6.15E-16	4.63E-15	PP_0162			RNA polymerase sigma-70 factor, ECF subfamily	Q88RG8	DNA-templated transcription, initiation [GO:0006352]		DNA binding [GO:0003677]; DNA-binding transcription factor activity [GO:0003700]; sigma factor activity [GO:0016987]	DNA binding [GO:0003677]; DNA-binding transcription factor activity [GO:0003700]; sigma factor activity [GO:0016987]; DNA-templated transcription, initiation [GO:0006352]	GO:0003677; GO:0003700; GO:0006352; GO:0016987		TIGR02937;		IPR039425;IPR014284;IPR007627;IPR013249;IPR013325;IPR013324;IPR036388;			COG1595;
PP_0163	27.08913654	29.27084505	28.4720382	28.20691328	307.5187164	-0.008390257	0.156256901	-0.053695277	0.957177946	0.970409422	PP_0163			Putative transcriptional regulator	Q88RG7			DNA binding [GO:0003677]; DNA-binding transcription factor activity [GO:0003700]	DNA binding [GO:0003677]; DNA-binding transcription factor activity [GO:0003700]	GO:0003677; GO:0003700			PS50949;	IPR011711;IPR008920;IPR000524;IPR036388;IPR036390;	cd07377;		COG1802;
PP_0164	35.96249007	34.21979478	25.1204515	24.70618222	327.8998135	0.494211088	0.152437116	3.242065335	0.001186668	0.003313693	PP_0164			Uncharacterized protein	Q88RG6									IPR038765;IPR010319;			COG3672;
PP_0165	41.57235803	40.24038068	41.18687056	41.33802762	1261.529475	-0.012428598	0.090038876	-0.138035907	0.890212039	0.926719158	PP_0165			GGDEF domain protein	Q88RG5	signal transduction [GO:0007165]	integral component of membrane [GO:0016021]		integral component of membrane [GO:0016021]; signal transduction [GO:0007165]	GO:0007165; GO:0016021		TIGR00254;	PS50883;PS50887;PS50885;	IPR001633;IPR035919;IPR000160;IPR003660;IPR032244;IPR029787;IPR043128;	cd01948;cd01949;		COG2199;COG2200;
PP_0166	90.97434587	97.47991763	200.1446604	200.5885011	3198.761219	-1.088538657	0.073237347	-14.86316345	5.72E-50	1.13E-48	PP_0166			Membrane fusion protein (MFP) family protein	Q88RG4	protein secretion [GO:0009306]	integral component of membrane [GO:0016021]; plasma membrane [GO:0005886]		integral component of membrane [GO:0016021]; plasma membrane [GO:0005886]; protein secretion [GO:0009306]	GO:0005886; GO:0009306; GO:0016021		TIGR01843;	PS00543;	IPR039562;IPR006144;IPR010129;		K12542;	COG0845;
PP_0167	43.17417617	45.21266275	109.8780343	117.6391726	2686.579805	-1.364044925	0.077683733	-17.55895181	5.08E-69	1.38E-67	PP_0167	paxB		Toxin secretion ATP-binding protein	Q88RG3		integral component of membrane [GO:0016021]	ATPase activity [GO:0016887]; ATPase-coupled transmembrane transporter activity [GO:0042626]; ATP binding [GO:0005524]; peptidase activity [GO:0008233]	integral component of membrane [GO:0016021]; ATP binding [GO:0005524]; ATPase activity [GO:0016887]; ATPase-coupled transmembrane transporter activity [GO:0042626]; peptidase activity [GO:0008233]	GO:0005524; GO:0008233; GO:0016021; GO:0016887; GO:0042626	3.A.1.109.3;	TIGR03375;	PS50929;PS50893;PS50990;	IPR003593;IPR011527;IPR036640;IPR003439;IPR017750;IPR027417;IPR005074;IPR039421;		K12541;	COG2274;
PP_0168	113.040851	140.7180345	279.1898641	298.8415187	85427.81597	-1.18769132	0.164729289	-7.20995839	5.60E-13	3.67E-12	PP_0168			Putative surface adhesion protein	Q88RG2	cell communication [GO:0007154]	integral component of membrane [GO:0016021]	calcium ion binding [GO:0005509]	integral component of membrane [GO:0016021]; calcium ion binding [GO:0005509]; cell communication [GO:0007154]	GO:0005509; GO:0007154; GO:0016021		TIGR03661;	PS00330;PS51820;PS50234;	IPR038081;IPR003644;IPR018511;IPR001343;IPR037524;IPR018391;IPR011049;IPR019960;IPR002035;IPR036465;		K12549;	COG2304;COG2931;
PP_0169	10.04721957	10.46405303	8.544988925	6.259955317	125.3173195	0.468513284	0.245894249	1.905344616	0.056735289	0.106592423	PP_0169			Dioxygenase, TauD/TfdA family	Q88RG1			dioxygenase activity [GO:0051213]	dioxygenase activity [GO:0051213]	GO:0051213				IPR042098;IPR003819;		K03119;	COG2175;
PP_0170	7.459736195	6.952551184	6.237384964	6.384293619	108.7187241	0.191720524	0.251385054	0.762656813	0.445668093	0.565521626	PP_0170			ABC transporter, periplasmic binding protein	Q88RG0											K02051;	COG0715;
PP_0171	4.658581229	4.202430938	5.178781166	3.980220507	61.3851435	-0.048808777	0.336062541	-0.145237184	0.884523608	0.924399673	PP_0171			ABC transporter, ATP-binding protein	Q88RF9			ATPase activity [GO:0016887]; ATP binding [GO:0005524]	ATP binding [GO:0005524]; ATPase activity [GO:0016887]	GO:0005524; GO:0016887			PS00211;PS50893;	IPR003593;IPR003439;IPR017871;IPR027417;		K02049;	COG1116;
PP_0172	20.80407508	19.04226519	32.28646383	34.46701588	363.1320877	-0.743858721	0.147491997	-5.043383608	4.57E-07	1.98E-06	PP_0172			ABC transporter, permease protein	Q88RF8	transmembrane transport [GO:0055085]	integral component of membrane [GO:0016021]; plasma membrane [GO:0005886]		integral component of membrane [GO:0016021]; plasma membrane [GO:0005886]; transmembrane transport [GO:0055085]	GO:0005886; GO:0016021; GO:0055085			PS50928;	IPR000515;IPR035906;	cd06261;	K02050;	COG0600;
PP_0173	359.5294251	352.283782	621.5647139	652.7077714	4933.24796	-0.840011601	0.066876459	-12.56064706	3.47E-36	5.01E-35	PP_0173			Putative transcriptional factor-related protein	Q88RF7									IPR036390;IPR026881;			COG2378;
PP_0174	17.84047967	16.27864731	22.96305715	22.87068019	258.1739037	-0.425575037	0.169099596	-2.516712327	0.01184555	0.027013633	PP_0174			Uncharacterized protein	Q88RF6									IPR006597;IPR011990;			COG0790;
PP_0175	127.9231276	131.6251465	25.46519878	25.84311131	555.2041263	2.338823561	0.136099418	17.18466981	3.46E-66	8.82E-65	PP_0175			Putative transcriptional regulator	Q88RF5			DNA-binding transcription factor activity [GO:0003700]	DNA-binding transcription factor activity [GO:0003700]	GO:0003700			PS50995;	IPR000835;IPR036388;IPR036390;		K06075;	COG1846;
PP_0176	31.31834107	32.19750427	12.99159758	12.54514108	733.1138645	1.314277672	0.112911646	11.639877	2.58E-31	3.30E-30	PP_0176			Putative efflux transporter	Q88RF4		integral component of membrane [GO:0016021]; plasma membrane [GO:0005886]	transmembrane transporter activity [GO:0022857]	integral component of membrane [GO:0016021]; plasma membrane [GO:0005886]; transmembrane transporter activity [GO:0022857]	GO:0005886; GO:0016021; GO:0022857				IPR006726;			COG1289;
PP_0177	15.27274016	18.64458796	12.14460654	5.15269781	43.00986473	0.966204201	0.440770375	2.192080631	0.028373685	0.058772582	PP_0177			Uncharacterized protein	Q88RF3		integral component of membrane [GO:0016021]		integral component of membrane [GO:0016021]	GO:0016021				IPR012451;			ENOG5033A7D;
PP_0178	21.90381146	24.93394383	11.89168758	10.27363241	238.3235533	1.078169923	0.184922631	5.830383854	5.53E-09	2.78E-08	PP_0178			Putative efflux pump	Q88RF2		integral component of membrane [GO:0016021]	transmembrane transporter activity [GO:0022857]	integral component of membrane [GO:0016021]; transmembrane transporter activity [GO:0022857]	GO:0016021; GO:0022857		TIGR01730;		IPR039562;IPR006143;			COG1566;
PP_0179	24.28522753	25.62772101	15.02722442	12.83925928	435.1525941	0.839902333	0.141215563	5.94766126	2.72E-09	1.40E-08	PP_0179			Putative efflux transporter	Q88RF1		cell outer membrane [GO:0009279]; integral component of membrane [GO:0016021]	efflux transmembrane transporter activity [GO:0015562]	cell outer membrane [GO:0009279]; integral component of membrane [GO:0016021]; efflux transmembrane transporter activity [GO:0015562]	GO:0009279; GO:0015562; GO:0016021		TIGR01845;		IPR003423;IPR010131;			COG1538;
PP_0180	98.93531773	98.38438395	128.6321438	141.7420615	3523.845118	-0.454250926	0.074653832	-6.084763708	1.17E-09	6.13E-09	PP_0180			Putative cytochrome c family protein	Q88RF0		high-affinity iron permease complex [GO:0033573]	electron transfer activity [GO:0009055]; heme binding [GO:0020037]; iron ion transmembrane transporter activity [GO:0005381]; metal ion binding [GO:0046872]	high-affinity iron permease complex [GO:0033573]; electron transfer activity [GO:0009055]; heme binding [GO:0020037]; iron ion transmembrane transporter activity [GO:0005381]; metal ion binding [GO:0046872]	GO:0005381; GO:0009055; GO:0020037; GO:0033573; GO:0046872			PS51007;	IPR009056;IPR036909;IPR004923;		K07243;	COG0672;COG2010;
PP_0181	2720.100908	2659.523794	8001.40637	7803.727319	20547.2183	-1.554813281	0.057511965	-27.03460529	5.79E-161	5.24E-159	PP_0181			Uncharacterized protein	Q88RE9		integral component of membrane [GO:0016021]; plasma membrane [GO:0005886]		integral component of membrane [GO:0016021]; plasma membrane [GO:0005886]	GO:0005886; GO:0016021		TIGR02647;		IPR013468;			ENOG50330CB;
PP_0182	284.4205057	273.1788151	394.5615948	406.8930709	1623.580214	-0.52322408	0.084222202	-6.212424626	5.22E-10	2.83E-09	PP_0182			Uncharacterized protein	Q88RE8												ENOG5033BM1;
PP_0183	107.0309976	107.3046053	169.1422736	168.960303	1444.081242	-0.657598381	0.086063157	-7.640881461	2.16E-14	1.52E-13	PP_0183			Glutathione S-transferase (EC 2.5.1.18)	Q88RE7			glutathione transferase activity [GO:0004364]	glutathione transferase activity [GO:0004364]	GO:0004364			PS50405;PS50404;	IPR010987;IPR036282;IPR040079;IPR004045;IPR004046;IPR036249;		K00799;	COG0625;
PP_0184	226.2701355	223.0200529	347.3813776	362.981376	6433.044333	-0.660842048	0.063927778	-10.33732241	4.78E-25	5.07E-24	PP_0184	argH		Argininosuccinate lyase (ASAL) (EC 4.3.2.1) (Arginosuccinase)	P59618	arginine biosynthetic process via ornithine [GO:0042450]	cytoplasm [GO:0005737]	argininosuccinate lyase activity [GO:0004056]	cytoplasm [GO:0005737]; argininosuccinate lyase activity [GO:0004056]; arginine biosynthetic process via ornithine [GO:0042450]	GO:0004056; GO:0005737; GO:0042450		TIGR00838;	PS00163;	IPR029419;IPR009049;IPR024083;IPR020557;IPR000362;IPR022761;IPR008948;	cd01359;	K01755;	COG0165;
PP_0185	83.07631643	90.20823023	101.7693146	105.7203388	1116.952907	-0.259933076	0.096520312	-2.693040156	0.007080374	0.016895321	PP_0185	algR		Positive alginate biosynthesis regulatory protein	Q88RE6	phosphorelay signal transduction system [GO:0000160]		DNA binding [GO:0003677]	DNA binding [GO:0003677]; phosphorelay signal transduction system [GO:0000160]	GO:0000160; GO:0003677			PS50930;PS50110;	IPR011006;IPR007492;IPR001789;	cd00156;	K08083;	COG3279;
PP_0186	319.7605281	345.2752056	383.6338832	400.7945583	5383.352291	-0.238211194	0.069411758	-3.431856505	0.000599465	0.001761654	PP_0186	hemC		Porphobilinogen deaminase (PBG) (EC 2.5.1.61) (Hydroxymethylbilane synthase) (HMBS) (Pre-uroporphyrinogen synthase)	Q88RE5	peptidyl-pyrromethane cofactor linkage [GO:0018160]; protoporphyrinogen IX biosynthetic process [GO:0006782]		hydroxymethylbilane synthase activity [GO:0004418]	hydroxymethylbilane synthase activity [GO:0004418]; peptidyl-pyrromethane cofactor linkage [GO:0018160]; protoporphyrinogen IX biosynthetic process [GO:0006782]	GO:0004418; GO:0006782; GO:0018160		TIGR00212;	PS00533;	IPR000860;IPR022419;IPR022417;IPR022418;IPR036803;		K01749;	COG0181;
PP_0187	119.033132	125.3588432	147.8380186	172.8220213	1710.976564	-0.39157091	0.093886232	-4.170695759	3.04E-05	0.000107415	PP_0187	hemD		Uroporphyrinogen-III synthase (EC 4.2.1.75)	Q88RE4	protoporphyrinogen IX biosynthetic process [GO:0006782]; uroporphyrinogen III biosynthetic process [GO:0006780]		uroporphyrinogen-III synthase activity [GO:0004852]	uroporphyrinogen-III synthase activity [GO:0004852]; protoporphyrinogen IX biosynthetic process [GO:0006782]; uroporphyrinogen III biosynthetic process [GO:0006780]	GO:0004852; GO:0006780; GO:0006782				IPR036108;IPR003754;IPR039793;	cd06578;	K01719;	COG1587;
PP_0188	176.6051715	180.7101187	262.6096572	268.4135303	3950.772171	-0.571567502	0.067833118	-8.426083311	3.57E-17	2.85E-16	PP_0188			Putative Uroporphyrin-III C-methyltransferase	Q88RE3	methylation [GO:0032259]	integral component of membrane [GO:0016021]	methyltransferase activity [GO:0008168]	integral component of membrane [GO:0016021]; methyltransferase activity [GO:0008168]; methylation [GO:0032259]	GO:0008168; GO:0016021; GO:0032259				IPR007470;		K02496;	COG2959;
PP_0189	171.3302221	184.2099479	268.5379856	283.8150868	4435.070244	-0.635576551	0.071493119	-8.890038041	6.11E-19	5.27E-18	PP_0189			Putative heme biosynthesis protein	Q88RE2	heme metabolic process [GO:0042168]; porphyrin-containing compound biosynthetic process [GO:0006779]	integral component of membrane [GO:0016021]; plasma membrane [GO:0005886]		integral component of membrane [GO:0016021]; plasma membrane [GO:0005886]; heme metabolic process [GO:0042168]; porphyrin-containing compound biosynthetic process [GO:0006779]	GO:0005886; GO:0006779; GO:0016021; GO:0042168		TIGR00540;	PS50293;	IPR005254;IPR010817;IPR013026;IPR011990;		K02498;	COG3071;
PP_0190	21.42411158	23.61069926	24.82137719	28.43028965	196.469954	-0.241414458	0.193947016	-1.244744379	0.213225727	0.321990937	PP_0190	dsbB2		Disulfide bond formation protein B 2 (Disulfide oxidoreductase 2)	P59344	protein folding [GO:0006457]	integral component of membrane [GO:0016021]; plasma membrane [GO:0005886]	electron transfer activity [GO:0009055]; protein disulfide oxidoreductase activity [GO:0015035]	integral component of membrane [GO:0016021]; plasma membrane [GO:0005886]; electron transfer activity [GO:0009055]; protein disulfide oxidoreductase activity [GO:0015035]; protein folding [GO:0006457]	GO:0005886; GO:0006457; GO:0009055; GO:0015035; GO:0016021				IPR003752;IPR022920;IPR023380;		K03611;	COG1495;
PP_0191	1229.055751	1259.805817	1589.753875	1624.305388	10590.40729	-0.36890521	0.05974172	-6.175001455	6.62E-10	3.56E-09	PP_0191	algQ		Transcriptional regulatory protein AlgQ	Q88RE1	regulation of transcription, DNA-templated [GO:0006355]			regulation of transcription, DNA-templated [GO:0006355]	GO:0006355				IPR038309;IPR007448;		K07740;	COG3160;
PP_0192	186.5349865	181.9215239	242.0084276	265.966251	2291.003566	-0.463014	0.080801785	-5.730244671	1.00E-08	4.97E-08	PP_0192	fkl		Peptidyl-prolyl cis-trans isomerase (EC 5.2.1.8)	Q88RE0	protein folding [GO:0006457]		peptidyl-prolyl cis-trans isomerase activity [GO:0003755]	peptidyl-prolyl cis-trans isomerase activity [GO:0003755]; protein folding [GO:0006457]	GO:0003755; GO:0006457			PS50059;	IPR001179;IPR000774;IPR036944;		K03773;	COG0545;
PP_0194	487.936201	519.8789109	922.5763249	954.8094774	11261.74446	-0.897509142	0.063060262	-14.23256288	5.75E-46	1.04E-44	PP_0194	algP		Transcriptional regulatory protein AlgP	Q88RD8												COG3266;
PP_0195	107.9769786	105.4284861	118.998681	122.5569174	861.0133401	-0.178587792	0.102546236	-1.741534344	0.081589959	0.14493973	PP_0195			Uncharacterized protein	Q88RD7							TIGR02444;		IPR012659;			COG5589;
PP_0196	50.83815394	54.65469247	65.96238775	65.12783539	1782.537857	-0.313574364	0.083418443	-3.759053169	0.000170558	0.000547698	PP_0196	yheS		Putative of ABC superfamily informational factor: ATP-binding components	Q88RD6			ATPase activity [GO:0016887]; ATP binding [GO:0005524]	ATP binding [GO:0005524]; ATPase activity [GO:0016887]	GO:0005524; GO:0016887			PS00211;PS50893;	IPR003593;IPR032781;IPR003439;IPR017871;IPR027417;		K06158;	COG0488;
PP_0197	40.60271971	42.06719132	53.86196637	50.14766749	432.7812852	-0.331689355	0.135308055	-2.451364449	0.014231578	0.031795759	PP_0197			Uncharacterized protein	Q88RD5	transmembrane transport [GO:0055085]	integral component of membrane [GO:0016021]		integral component of membrane [GO:0016021]; transmembrane transport [GO:0055085]	GO:0016021; GO:0055085				IPR010920;IPR006685;IPR023408;			COG0668;
PP_0198	126.7371212	122.6970417	109.2330122	102.181335	1150.154838	0.238382105	0.09463	2.519096532	0.01176564	0.026864159	PP_0198			Putative transporter	Q88RD4	amino acid transport [GO:0006865]	integral component of membrane [GO:0016021]; plasma membrane [GO:0005886]		integral component of membrane [GO:0016021]; plasma membrane [GO:0005886]; amino acid transport [GO:0006865]	GO:0005886; GO:0006865; GO:0016021				IPR001123;		K05834;	COG1280;
PP_0199	12.69557571	13.0629781	11.79264627	11.65599566	144.9251072	0.135404563	0.218772414	0.618928867	0.535963221	0.650812482	PP_0199	qmcA		Putative membrane protease family, stomatin	Q88RD3		plasma membrane [GO:0005886]	peptidase activity [GO:0008233]	plasma membrane [GO:0005886]; peptidase activity [GO:0008233]	GO:0005886; GO:0008233				IPR043202;IPR001107;IPR036013;IPR001972;			COG0330;
PP_0200	16.37332756	15.07820989	15.25952669	17.54518469	341.2537064	-0.059931774	0.15349447	-0.390449077	0.696204504	0.785858221	PP_0200	nfeD		Putative membrane bound peptidase, nefD	Q88RD2		integral component of membrane [GO:0016021]		integral component of membrane [GO:0016021]	GO:0016021				IPR029045;IPR002810;		K07403;	COG1030;
PP_0201	52.89583177	46.00893139	65.93472607	60.0812943	436.3039082	-0.349518533	0.140116086	-2.494492559	0.012613737	0.028521993	PP_0201			tRNA_edit domain-containing protein	Q88RD1			aminoacyl-tRNA editing activity [GO:0002161]	aminoacyl-tRNA editing activity [GO:0002161]	GO:0002161				IPR036754;IPR007214;		K19055;	COG2606;
PP_0202	107.8825656	105.8235434	132.1653331	138.151122	835.861133	-0.33880669	0.104004571	-3.257613471	0.001123533	0.003154666	PP_0202			CBS domain-containing protein	Q88RD0								PS51371;	IPR000644;			COG2905;
PP_0203	99.66738187	102.9449915	146.1681814	163.9629522	3499.384389	-0.614017222	0.077570985	-7.915552754	2.46E-15	1.80E-14	PP_0203			Putative dipeptidase	Q88RC9			dipeptidase activity [GO:0016805]; zinc ion binding [GO:0008270]	dipeptidase activity [GO:0016805]; zinc ion binding [GO:0008270]	GO:0008270; GO:0016805		TIGR01887;		IPR036264;IPR010964;IPR002933;			COG0624;
PP_0204	142.915572	154.3889078	13.98270915	13.07273786	959.1419142	3.457161192	0.127537356	27.10704777	8.13E-162	7.60E-160	PP_0204			Transcriptional regulator, GntR family	Q88RC8			DNA binding [GO:0003677]; DNA-binding transcription factor activity [GO:0003700]	DNA binding [GO:0003677]; DNA-binding transcription factor activity [GO:0003700]	GO:0003677; GO:0003700			PS50949;	IPR028978;IPR000524;IPR011663;IPR036388;IPR036390;	cd07377;	K03710;	COG2188;
PP_0205	37.81291862	46.47157759	11.7941112	11.96142789	734.7984467	1.826848744	0.130285339	14.02190577	1.14E-44	2.03E-43	PP_0205			Putative Oxidoreductase	Q88RC7			oxidoreductase activity [GO:0016491]	oxidoreductase activity [GO:0016491]	GO:0016491				IPR003953;IPR036188;IPR037099;IPR015939;			COG1053;
PP_0206	17.25838579	19.37218164	6.25243092	8.625532349	49.95841847	1.302022976	0.387077887	3.363723477	0.000768985	0.002226011	PP_0206			Ferredoxin, 4Fe-4S	Q88RC6			iron-sulfur cluster binding [GO:0051536]; metal ion binding [GO:0046872]	iron-sulfur cluster binding [GO:0051536]; metal ion binding [GO:0046872]	GO:0046872; GO:0051536			PS00198;PS51379;	IPR017896;IPR017900;			COG1146;
PP_0207	5.251160055	5.604734651	4.074563434	3.692217435	103.3071993	0.482325686	0.259859769	1.856099883	0.063439322	0.117186236	PP_0207			Putative Nitrate ABC transporter, periplasmic nitrate-binding protein	Q88RC5											K02051;	COG0715;
PP_0208	3.098385626	3.405418174	2.767969244	2.803383483	37.27768583	0.223065518	0.422108372	0.528455565	0.59718318	0.703823034	PP_0208			Putative Nitrate ABC transporter, permease protein	Q88RC4	transmembrane transport [GO:0055085]	integral component of membrane [GO:0016021]; plasma membrane [GO:0005886]		integral component of membrane [GO:0016021]; plasma membrane [GO:0005886]; transmembrane transport [GO:0055085]	GO:0005886; GO:0016021; GO:0055085			PS50928;	IPR000515;IPR035906;	cd06261;	K02050;	COG0600;
PP_0209	7.765800081	8.323476769	9.108454904	8.330194792	112.62653	-0.116859415	0.2473941	-0.472361364	0.636668877	0.736739356	PP_0209	tauB-I		ATP-binding taurine transporter subunit (EC 3.6.3.36)	Q88RC3			ATPase activity [GO:0016887]; ATP binding [GO:0005524]	ATP binding [GO:0005524]; ATPase activity [GO:0016887]	GO:0005524; GO:0016887			PS00211;PS50893;	IPR003593;IPR003439;IPR017871;IPR027417;		K02049;	COG1116;
PP_0210	2.853891334	2.819021995	1.664608232	2.499538503	37.46595976	0.448515922	0.431697822	1.038958039	0.298824252	0.418055873	PP_0210			Putative Phycobiliprotein	Q88RC2								PS50077;	IPR011989;IPR016024;IPR021133;IPR004155;			COG1413;
PP_0211	8.016398594	9.254289405	7.685531625	8.562248913	37.26727932	0.088283332	0.42301304	0.208701208	0.834681497	0.886345485	PP_0211			GBBH-like_N domain-containing protein	Q88RC1			metal ion binding [GO:0046872]	metal ion binding [GO:0046872]	GO:0046872				IPR010376;IPR038492;			COG3536;
PP_0213	1700.922795	1787.771784	2731.957799	2869.029282	51714.15317	-0.682992071	0.05929872	-11.51782152	1.07E-30	1.34E-29	PP_0213	davD		Glutarate-semialdehyde dehydrogenase (EC 1.2.1.-)	Q88RC0	gamma-aminobutyric acid catabolic process [GO:0009450]; L-lysine catabolic process [GO:0019477]		glutarate-semialdehyde dehydrogenase (NAD+) activity [GO:0047949]; succinate-semialdehyde dehydrogenase [NAD(P)+] activity [GO:0009013]	glutarate-semialdehyde dehydrogenase (NAD+) activity [GO:0047949]; succinate-semialdehyde dehydrogenase [NAD(P)+] activity [GO:0009013]; gamma-aminobutyric acid catabolic process [GO:0009450]; L-lysine catabolic process [GO:0019477]	GO:0009013; GO:0009450; GO:0019477; GO:0047949		TIGR01780;	PS00070;PS00687;	IPR016161;IPR016163;IPR016160;IPR029510;IPR016162;IPR015590;IPR010102;		K00135;	COG1012;
PP_0214	2017.986294	2245.74062	2841.564403	3086.924005	51356.31531	-0.475547881	0.069231006	-6.869001499	6.47E-12	3.96E-11	PP_0214	davT		5-aminovalerate aminotransferase DavT (EC 2.6.1.48) (5-aminovalerate transaminase) (Delta-aminovalerate aminotransferase)	Q88RB9	gamma-aminobutyric acid metabolic process [GO:0009448]; L-lysine catabolic process [GO:0019477]		4-aminobutyrate transaminase activity [GO:0003867]; 5-aminovalerate transaminase activity [GO:0047589]; pyridoxal phosphate binding [GO:0030170]	4-aminobutyrate transaminase activity [GO:0003867]; 5-aminovalerate transaminase activity [GO:0047589]; pyridoxal phosphate binding [GO:0030170]; gamma-aminobutyric acid metabolic process [GO:0009448]; L-lysine catabolic process [GO:0019477]	GO:0003867; GO:0009448; GO:0019477; GO:0030170; GO:0047589		TIGR00700;	PS00600;	IPR004632;IPR005814;IPR015424;IPR015422;IPR015421;	cd00610;	K14268;	COG0160;
PP_0215	115.3942422	113.105427	152.1451924	163.2350129	2701.891758	-0.464719955	0.07582904	-6.128522169	8.87E-10	4.70E-09	PP_0215			Response regulator	Q88RB8	phosphorelay signal transduction system [GO:0000160]			phosphorelay signal transduction system [GO:0000160]	GO:0000160			PS51833;PS50110;	IPR011006;IPR013976;IPR001789;	cd00156;		COG0784;COG1639;
PP_0216	16.50364589	18.41473382	17.39345745	18.06098198	285.5056694	-0.02207946	0.162859828	-0.135573394	0.89215854	0.927884577	PP_0216			Putative sensory box/GGDEF family protein	Q88RB7							TIGR00254;TIGR00229;	PS50887;PS50113;PS50112;	IPR000160;IPR029787;IPR000014;IPR000700;IPR035965;IPR013655;IPR043128;	cd01949;cd00130;		COG2199;COG2202;
PP_0217	68.11884587	66.45160414	112.5696585	115.4021682	1693.836241	-0.760373597	0.08279343	-9.183984711	4.15E-20	3.72E-19	PP_0217	desA		Delta-9 fatty acid desaturase (EC 5.3.3.-)	Q88RB6	lipid metabolic process [GO:0006629]	integral component of membrane [GO:0016021]	isomerase activity [GO:0016853]; monooxygenase activity [GO:0004497]; oxidoreductase activity, acting on paired donors, with oxidation of a pair of donors resulting in the reduction of molecular oxygen to two molecules of water [GO:0016717]	integral component of membrane [GO:0016021]; isomerase activity [GO:0016853]; monooxygenase activity [GO:0004497]; oxidoreductase activity, acting on paired donors, with oxidation of a pair of donors resulting in the reduction of molecular oxygen to two molecules of water [GO:0016717]; lipid metabolic process [GO:0006629]	GO:0004497; GO:0006629; GO:0016021; GO:0016717; GO:0016853				IPR015876;IPR005804;IPR002560;	cd03505;		COG1398;
PP_0218	26.46352021	24.77572417	50.1858311	50.97855277	1139.273648	-0.981162448	0.095110005	-10.31608034	5.96E-25	6.29E-24	PP_0218			Sensory box protein	Q88RB5		integral component of membrane [GO:0016021]		integral component of membrane [GO:0016021]	GO:0016021		TIGR00254;TIGR00229;	PS50883;PS50887;PS50113;PS50112;	IPR001633;IPR035919;IPR000160;IPR029787;IPR000014;IPR000700;IPR035965;IPR043128;	cd01948;cd01949;cd00130;		COG5001;
PP_0219	12.73711613	8.004164972	16.47575032	16.78900731	137.3398127	-0.68015314	0.250452399	-2.71569824	0.006613617	0.015876076	PP_0219	metP		L,D-methionine D-methionine ABC transporter-permease subunit	Q88RB4	transmembrane transport [GO:0055085]	integral component of membrane [GO:0016021]; plasma membrane [GO:0005886]		integral component of membrane [GO:0016021]; plasma membrane [GO:0005886]; transmembrane transport [GO:0055085]	GO:0005886; GO:0016021; GO:0055085			PS50928;	IPR000515;IPR035906;	cd06261;	K02072;	COG2011;
PP_0220	2.384310511	1.379987457	2.015525643	1.71385228	32.79535203	0.01405088	0.469301557	0.029939981	0.97611492	0.983831243	PP_0220	metN2		Methionine import ATP-binding protein MetN 2 (EC 7.4.2.11)	Q88RB3	methionine transport [GO:0015821]	plasma membrane [GO:0005886]	ATPase activity [GO:0016887]; ATPase-coupled amino acid transmembrane transporter activity [GO:0015424]; ATP binding [GO:0005524]	plasma membrane [GO:0005886]; ATP binding [GO:0005524]; ATPase activity [GO:0016887]; ATPase-coupled amino acid transmembrane transporter activity [GO:0015424]; methionine transport [GO:0015821]	GO:0005524; GO:0005886; GO:0015424; GO:0015821; GO:0016887			PS00211;PS50893;PS51264;	IPR003593;IPR026253;IPR003439;IPR017871;IPR017908;IPR041701;IPR018449;IPR027417;	cd03258;	K02071;	COG1135;
PP_0221	5.919847103	5.807853992	7.157191949	7.581734879	83.58445995	-0.329355737	0.28409686	-1.159307913	0.246330697	0.359405777	PP_0221			Methionine ABC transporter periplasmic-binding lipoprotein (MetQ-like protein)	Q88RB2		membrane [GO:0016020]		membrane [GO:0016020]	GO:0016020				IPR004872;		K02073;	COG1464;
PP_0222	3.620117917	3.561150892	3.379659138	3.589787161	77.32786694	0.043578582	0.295048899	0.147699525	0.882579907	0.922712128	PP_0222			Monooxygenase, DszA family	Q88RB1			monooxygenase activity [GO:0004497]; oxidoreductase activity, acting on paired donors, with incorporation or reduction of molecular oxygen [GO:0016705]	monooxygenase activity [GO:0004497]; oxidoreductase activity, acting on paired donors, with incorporation or reduction of molecular oxygen [GO:0016705]	GO:0004497; GO:0016705		TIGR03860;		IPR011251;IPR036661;IPR016215;		K20938;	COG2141;
PP_0223	4.154480436	4.042387499	4.122666088	4.254668249	79.78894292	-0.031165044	0.290283242	-0.10736081	0.914502744	0.94309537	PP_0223			Monooxygenase, DszC family	Q88RB0			flavin adenine dinucleotide binding [GO:0050660]; monooxygenase activity [GO:0004497]; oxidoreductase activity, acting on the CH-CH group of donors [GO:0016627]	flavin adenine dinucleotide binding [GO:0050660]; monooxygenase activity [GO:0004497]; oxidoreductase activity, acting on the CH-CH group of donors [GO:0016627]	GO:0004497; GO:0016627; GO:0050660		TIGR04022;		IPR013107;IPR006091;IPR036250;IPR013786;IPR037069;IPR009100;IPR023922;			COG1960;
PP_0224	14.73876325	17.95168868	5.122490067	4.654022869	207.9539775	1.740394103	0.207099313	8.403669107	4.33E-17	3.42E-16	PP_0224			Monooxygenase, DszC family	Q88RA9			flavin adenine dinucleotide binding [GO:0050660]; monooxygenase activity [GO:0004497]; oxidoreductase activity, acting on the CH-CH group of donors [GO:0016627]	flavin adenine dinucleotide binding [GO:0050660]; monooxygenase activity [GO:0004497]; oxidoreductase activity, acting on the CH-CH group of donors [GO:0016627]	GO:0004497; GO:0016627; GO:0050660		TIGR04022;		IPR013107;IPR036250;IPR013786;IPR037069;IPR009100;IPR023922;			COG1960;
PP_0225	122.6239273	131.3301194	163.684283	171.2080588	1762.131052	-0.399127625	0.084319971	-4.733488623	2.21E-06	8.93E-06	PP_0225	sctC		Sulfur compound ABC transporter-ATP-binding subunit	Q88RA8		membrane [GO:0016020]	ATPase activity [GO:0016887]; ATPase-coupled amino acid transmembrane transporter activity [GO:0015424]; ATP binding [GO:0005524]	membrane [GO:0016020]; ATP binding [GO:0005524]; ATPase activity [GO:0016887]; ATPase-coupled amino acid transmembrane transporter activity [GO:0015424]	GO:0005524; GO:0015424; GO:0016020; GO:0016887			PS00211;PS50893;	IPR003593;IPR030679;IPR003439;IPR017871;IPR027417;		K10010;	COG1126;
PP_0226	147.5269854	150.6090944	197.7226137	220.379884	1889.201316	-0.487659189	0.085635844	-5.694568586	1.24E-08	6.07E-08	PP_0226	sctS		Sulfur compound ABC transporter-permease subunit	Q88RA7	amino acid transport [GO:0006865]	ATP-binding cassette (ABC) transporter complex [GO:0043190]	transmembrane transporter activity [GO:0022857]	ATP-binding cassette (ABC) transporter complex [GO:0043190]; transmembrane transporter activity [GO:0022857]; amino acid transport [GO:0006865]	GO:0006865; GO:0022857; GO:0043190		TIGR01726;	PS50928;	IPR010065;IPR043429;IPR000515;IPR035906;	cd06261;	K10009;	COG0765;
PP_0227	395.947376	420.536471	637.4004775	670.3873736	6658.426412	-0.679628079	0.066712174	-10.18746708	2.26E-24	2.35E-23	PP_0227	fliY		Periplasmic cystine-binding protein	Q88RA6	amino acid transport [GO:0006865]	membrane [GO:0016020]	ligand-gated ion channel activity [GO:0015276]	membrane [GO:0016020]; ligand-gated ion channel activity [GO:0015276]; amino acid transport [GO:0006865]	GO:0006865; GO:0015276; GO:0016020				IPR001320;IPR001638;		K02424;	COG0834;
PP_0228	353.9889728	374.0839166	321.9919679	347.961186	5142.701514	0.12010317	0.070574401	1.701795106	0.088793784	0.155715264	PP_0228			Serine O-acetyltransferase (EC 2.3.1.30)	Q88RA5			serine O-acetyltransferase activity [GO:0009001]	serine O-acetyltransferase activity [GO:0009001]	GO:0009001				IPR001451;IPR042122;IPR011004;		K00640;	COG1045;
PP_0229	56.48534517	58.65788333	46.05083852	45.23729277	1631.051985	0.334807402	0.083901955	3.990460096	6.59E-05	0.000221661	PP_0229	betT-II		Choline/carnitine/betaine transporter	Q88RA4	nitrogen compound transport [GO:0071705]	integral component of membrane [GO:0016021]; plasma membrane [GO:0005886]	transmembrane transporter activity [GO:0022857]	integral component of membrane [GO:0016021]; plasma membrane [GO:0005886]; transmembrane transporter activity [GO:0022857]; nitrogen compound transport [GO:0071705]	GO:0005886; GO:0016021; GO:0022857; GO:0071705		TIGR00842;	PS01303;	IPR018093;IPR000060;		K02168;	COG1292;
PP_0230	20.03185337	24.35293612	11.9037452	12.4579135	226.053236	0.865328467	0.189369922	4.569513781	4.89E-06	1.90E-05	PP_0230	tauD	atsK	Alpha-ketoglutarate-dependent taurine dioxygenase (EC 1.14.11.17)	Q88RA3	sulfur compound catabolic process [GO:0044273]		identical protein binding [GO:0042802]; iron ion binding [GO:0005506]; sulfonate dioxygenase activity [GO:0000907]; taurine dioxygenase activity [GO:0000908]	identical protein binding [GO:0042802]; iron ion binding [GO:0005506]; sulfonate dioxygenase activity [GO:0000907]; taurine dioxygenase activity [GO:0000908]; sulfur compound catabolic process [GO:0044273]	GO:0000907; GO:0000908; GO:0005506; GO:0042802; GO:0044273				IPR006189;IPR042098;IPR003819;		K03119;	COG2175;
PP_0231	9.911564603	13.5753528	6.408741693	5.313412908	116.6079814	1.000840811	0.265637969	3.767687328	0.000164767	0.000530621	PP_0231	tauC		Taurine ABC transporter permease subunit (EC 3.6.3.36)	Q88RA2	transmembrane transport [GO:0055085]	integral component of membrane [GO:0016021]; plasma membrane [GO:0005886]	hydrolase activity [GO:0016787]	integral component of membrane [GO:0016021]; plasma membrane [GO:0005886]; hydrolase activity [GO:0016787]; transmembrane transport [GO:0055085]	GO:0005886; GO:0016021; GO:0016787; GO:0055085			PS50928;	IPR000515;IPR035906;	cd06261;	K15552;	COG0600;
PP_0232	19.91647207	25.81379156	5.848281393	5.193187957	176.6052327	2.048819238	0.233125203	8.788493117	1.52E-18	1.27E-17	PP_0232	tauB		Taurine import ATP-binding protein TauB (EC 7.6.2.7)	Q88RA1		plasma membrane [GO:0005886]	ATPase activity [GO:0016887]; ATPase-coupled taurine transporter activity [GO:0015411]; ATP binding [GO:0005524]	plasma membrane [GO:0005886]; ATP binding [GO:0005524]; ATPase activity [GO:0016887]; ATPase-coupled taurine transporter activity [GO:0015411]	GO:0005524; GO:0005886; GO:0015411; GO:0016887			PS00211;PS50893;PS51250;	IPR003593;IPR003439;IPR017871;IPR015859;IPR027417;		K10831;	COG4525;
PP_0233	76.86304494	93.15388578	12.37153279	11.74306192	743.9722637	2.817063347	0.139172449	20.24153029	4.22E-91	1.60E-89	PP_0233	tauA		Taurine ABC transporter periplasmic binding subunit	Q88RA0	taurine transport [GO:0015734]	periplasmic space [GO:0042597]		periplasmic space [GO:0042597]; taurine transport [GO:0015734]	GO:0015734; GO:0042597		TIGR01729;		IPR010068;IPR001638;IPR015168;	cd13560;	K15551;	COG4521;
PP_0234	1457.851835	1495.28159	1370.933933	1460.296945	30446.0752	0.060835643	0.059740004	1.018340115	0.308516351	0.427141345	PP_0234	oprE		Outer-membrane porin E (EC 3.4.21.-)	Q88R99		integral component of membrane [GO:0016021]	hydrolase activity [GO:0016787]	integral component of membrane [GO:0016021]; hydrolase activity [GO:0016787]	GO:0016021; GO:0016787				IPR005318;IPR023614;			COG3203;
PP_0235	623.7663198	715.508259	36.87146309	31.71771763	3546.956813	4.286025817	0.100866143	42.49221494	0	0	PP_0235			Alkyl hydroperoxide reductase C (EC 1.11.1.26) (Peroxiredoxin) (Thioredoxin peroxidase)	Q88R98			peroxidase activity [GO:0004601]; peroxiredoxin activity [GO:0051920]	peroxidase activity [GO:0004601]; peroxiredoxin activity [GO:0051920]	GO:0004601; GO:0051920			PS51352;	IPR000866;IPR024706;IPR019479;IPR036249;IPR013766;		K24158;	COG0450;
PP_0236	230.7593113	267.5229331	12.47615463	12.93379198	1226.470074	4.293782086	0.138287187	31.04974637	1.15E-211	1.79E-209	PP_0236	ssuE		FMN reductase (NADPH) (EC 1.5.1.38) (FMN reductase)	Q88R97	alkanesulfonate catabolic process [GO:0046306]		FMN reductase (NADPH) activity [GO:0052873]; FMN reductase activity [GO:0008752]	FMN reductase (NADPH) activity [GO:0052873]; FMN reductase activity [GO:0008752]; alkanesulfonate catabolic process [GO:0046306]	GO:0008752; GO:0046306; GO:0052873		TIGR03567;		IPR029039;IPR005025;IPR020048;		K00299;	COG0431;
PP_0237	26.19872245	25.48865721	7.382175638	7.877333463	254.9775465	1.760683033	0.181791404	9.685183098	3.49E-22	3.41E-21	PP_0237	ssuA		Aliphatic sulfonate ABC transporter-periplasmic binding protein / transport of isethionate	Q88R96		membrane [GO:0016020]; periplasmic space [GO:0042597]	ATPase-coupled transmembrane transporter activity [GO:0042626]	membrane [GO:0016020]; periplasmic space [GO:0042597]; ATPase-coupled transmembrane transporter activity [GO:0042626]	GO:0016020; GO:0042597; GO:0042626		TIGR01728;		IPR010067;IPR001638;IPR015168;		K15553;	COG0715;
PP_0238	5.758452279	6.764487397	4.806936566	4.457599323	98.70095493	0.433929535	0.267653412	1.621236699	0.104966885	0.180080803	PP_0238	ssuD		Alkanesulfonate monooxygenase (EC 1.14.14.5) (FMNH2-dependent aliphatic sulfonate monooxygenase)	Q88R95			alkanesulfonate monooxygenase activity [GO:0008726]	alkanesulfonate monooxygenase activity [GO:0008726]	GO:0008726		TIGR03565;		IPR019911;IPR011251;IPR036661;		K04091;	COG2141;
PP_0239	3.454710562	5.403125491	3.329216464	3.025757135	47.86375153	0.477464846	0.393025704	1.214843817	0.224425665	0.335208147	PP_0239	ssuC		Aliphatic sulfonate ABC transporter-permease subunit / transport of isethionate	Q88R94	transmembrane transport [GO:0055085]	integral component of membrane [GO:0016021]; plasma membrane [GO:0005886]		integral component of membrane [GO:0016021]; plasma membrane [GO:0005886]; transmembrane transport [GO:0055085]	GO:0005886; GO:0016021; GO:0055085			PS50928;	IPR000515;IPR035906;	cd06261;	K15554;	COG0600;
PP_0240	10.17291155	10.25796334	9.803375418	9.269785752	126.6270319	0.098874821	0.233265507	0.423872446	0.67165884	0.766898095	PP_0240	ssuB		Aliphatic sulfonates import ATP-binding protein SsuB (EC 7.6.2.14)	Q88R93		plasma membrane [GO:0005886]	anion transmembrane transporter activity [GO:0008509]; ATPase activity [GO:0016887]; ATP binding [GO:0005524]	plasma membrane [GO:0005886]; anion transmembrane transporter activity [GO:0008509]; ATP binding [GO:0005524]; ATPase activity [GO:0016887]	GO:0005524; GO:0005886; GO:0008509; GO:0016887			PS00211;PS50893;PS51291;	IPR003593;IPR003439;IPR017871;IPR027417;IPR017875;		K15555;	COG1116;
PP_0241	69.68726989	60.9352486	42.07759698	35.56792794	177.3661752	0.749710124	0.208396618	3.597515786	0.000321271	0.000990836	PP_0241			Transporter	Q88R92	molybdate ion transport [GO:0015689]			molybdate ion transport [GO:0015689]	GO:0015689		TIGR00638;		IPR004606;IPR008995;IPR005116;			COG3585;
PP_0242	72.81940436	81.29015105	54.11949039	53.28687267	652.6739096	0.52059492	0.11831321	4.400141969	1.08E-05	4.01E-05	PP_0242			Transcriptional regulator, TetR family	Q88R91			DNA binding [GO:0003677]	DNA binding [GO:0003677]	GO:0003677			PS50977;	IPR009057;IPR001647;			COG1309;
PP_0243	117.4023617	124.0715803	108.1045955	111.1434958	2866.423751	0.139308267	0.07406705	1.880839956	0.059993693	0.112001537	PP_0243	gshA		Glutamate--cysteine ligase (EC 6.3.2.2) (Gamma-ECS) (GCS) (Gamma-glutamylcysteine synthetase)	Q88R90	glutathione biosynthetic process [GO:0006750]		ATP binding [GO:0005524]; glutamate-cysteine ligase activity [GO:0004357]	ATP binding [GO:0005524]; glutamate-cysteine ligase activity [GO:0004357]; glutathione biosynthetic process [GO:0006750]	GO:0004357; GO:0005524; GO:0006750		TIGR01434;		IPR014746;IPR007370;IPR006334;		K01919;	COG2918;
PP_0244	91.46454173	102.6804903	142.5580894	147.0987877	732.4756888	-0.577385966	0.113050136	-5.107344285	3.27E-07	1.44E-06	PP_0244			4HBT domain-containing protein	Q88R89							TIGR00369;		IPR029069;IPR003736;IPR006683;		K02614;	COG2050;
PP_0245	62.855533	63.8408737	93.00177779	96.87868896	3227.766567	-0.583656955	0.071134406	-8.204988136	2.31E-16	1.76E-15	PP_0245	yhgF		Putative transcriptional accessory protein	Q88R88	nucleobase-containing compound metabolic process [GO:0006139]		nucleic acid binding [GO:0003676]	nucleic acid binding [GO:0003676]; nucleobase-containing compound metabolic process [GO:0006139]	GO:0003676; GO:0006139			PS50126;	IPR041692;IPR012340;IPR012337;IPR010994;IPR022967;IPR003029;IPR023323;IPR023319;IPR018974;IPR032639;IPR006641;IPR037027;		K06959;	COG2183;
PP_0246	414.9054236	432.7312893	624.4100483	646.9618892	6190.779707	-0.584862004	0.064880163	-9.014496579	1.98E-19	1.73E-18	PP_0246	ompR		Two-component system DNA-binding response transcriptional dual regulator	Q88R87	phosphorelay signal transduction system [GO:0000160]; regulation of transcription, DNA-templated [GO:0006355]		DNA binding [GO:0003677]	DNA binding [GO:0003677]; phosphorelay signal transduction system [GO:0000160]; regulation of transcription, DNA-templated [GO:0006355]	GO:0000160; GO:0003677; GO:0006355			PS51755;PS50110;	IPR011006;IPR001867;IPR016032;IPR001789;IPR039420;IPR036388;	cd00156;cd00383;	K07659;	COG0745;
PP_0247	234.73165	235.9981593	350.7382752	358.1572015	6111.303487	-0.590650987	0.062942157	-9.384028392	6.35E-21	5.80E-20	PP_0247	envZ		Histidine kinase (EC 2.7.13.3)	Q88R86		integral component of membrane [GO:0016021]	phosphorelay sensor kinase activity [GO:0000155]	integral component of membrane [GO:0016021]; phosphorelay sensor kinase activity [GO:0000155]	GO:0000155; GO:0016021			PS50885;PS50109;	IPR003660;IPR003594;IPR036890;IPR005467;IPR003661;IPR036097;IPR004358;	cd06225;cd00082;	K07638;	COG2205;
PP_0248	41.13988308	37.63402143	47.14920138	46.84063925	617.1279559	-0.254597929	0.118149664	-2.154876445	0.031171504	0.063775397	PP_0248	rimK		Probable alpha-L-glutamate ligase (EC 6.3.2.-)	Q88R85	cellular protein modification process [GO:0006464]; translation [GO:0006412]		acid-amino acid ligase activity [GO:0016881]; ATP binding [GO:0005524]; metal ion binding [GO:0046872]	acid-amino acid ligase activity [GO:0016881]; ATP binding [GO:0005524]; metal ion binding [GO:0046872]; cellular protein modification process [GO:0006464]; translation [GO:0006412]	GO:0005524; GO:0006412; GO:0006464; GO:0016881; GO:0046872		TIGR00768;	PS50975;	IPR011761;IPR013651;IPR013815;IPR023533;IPR041107;IPR004666;		K05844;	COG0189;
PP_0249	18.82299884	17.6319385	20.15221367	20.97255875	189.9477543	-0.173504478	0.193373452	-0.897250766	0.369585121	0.490855239	PP_0249			Uncharacterized protein	Q88R84									IPR021109;			COG4067;
PP_0250	235.9103248	241.4672911	216.3493804	221.6890553	1450.90504	0.124121201	0.086300836	1.438238688	0.150366342	0.243158956	PP_0250	hslR		Heat shock protein 15	Q88R83	cellular response to heat [GO:0034605]		DNA binding [GO:0003677]; ribosomal large subunit binding [GO:0043023]; single-stranded RNA binding [GO:0003727]	DNA binding [GO:0003677]; ribosomal large subunit binding [GO:0043023]; single-stranded RNA binding [GO:0003727]; cellular response to heat [GO:0034605]	GO:0003677; GO:0003727; GO:0034605; GO:0043023			PS50889;	IPR025708;IPR002942;IPR036986;	cd00165;	K04762;	COG1188;
PP_0251	322.9166198	339.2551134	272.1791498	285.8626005	3824.69987	0.246891827	0.070852025	3.484612131	0.000492851	0.001476185	PP_0251			acidPPc domain-containing protein	Q88R82		integral component of membrane [GO:0016021]		integral component of membrane [GO:0016021]	GO:0016021				IPR036938;IPR000326;		K19803;	COG0671;
PP_0252	273.1128344	301.7555535	201.9724655	211.8629033	3508.351564	0.474197484	0.076680994	6.18402895	6.25E-10	3.37E-09	PP_0252	hslO		33 kDa chaperonin (Heat shock protein 33 homolog) (HSP33)	Q88R81	protein folding [GO:0006457]	cytoplasm [GO:0005737]	unfolded protein binding [GO:0051082]	cytoplasm [GO:0005737]; unfolded protein binding [GO:0051082]; protein folding [GO:0006457]	GO:0005737; GO:0006457; GO:0051082				IPR000397;IPR016154;IPR016153;IPR023212;	cd00498;	K04083;	COG1281;
PP_0254	60.01325777	59.04844287	65.63312458	75.15928329	451.8170233	-0.241247995	0.135872185	-1.775551005	0.075806952	0.136045105	PP_0254			Uncharacterized protein	Q88R80									IPR029069;		K07107;	COG0824;
PP_0255	72.83130685	71.88506088	100.8897337	102.7083094	663.3045653	-0.492390209	0.112856563	-4.362973627	1.28E-05	4.72E-05	PP_0255			Gly-zipper_Omp domain-containing protein	Q88R79									IPR039567;			ENOG50330EQ;
PP_0256	37.74523103	31.38925717	22.85749769	23.42259164	1067.53737	0.579343456	0.109011684	5.314507902	1.07E-07	4.83E-07	PP_0256			Putative oxidoreductase (EC 1.7.-.-)	Q88R78			4 iron, 4 sulfur cluster binding [GO:0051539]; formate dehydrogenase (NAD+) activity [GO:0008863]; molybdenum ion binding [GO:0030151]	4 iron, 4 sulfur cluster binding [GO:0051539]; formate dehydrogenase (NAD+) activity [GO:0008863]; molybdenum ion binding [GO:0030151]	GO:0008863; GO:0030151; GO:0051539		TIGR01701;		IPR009010;IPR037951;IPR006656;IPR010046;IPR041953;	cd02787;cd02767;		COG0243;
PP_0257	16.25584746	13.85891936	13.04043272	15.14434312	191.0119703	0.096702853	0.199775377	0.484057918	0.628344765	0.730572878	PP_0257	fdhD		Sulfur carrier protein FdhD	Q88R77	Mo-molybdopterin cofactor biosynthetic process [GO:0006777]	cytoplasm [GO:0005737]	sulfur carrier activity [GO:0097163]; sulfurtransferase activity [GO:0016783]	cytoplasm [GO:0005737]; sulfur carrier activity [GO:0097163]; sulfurtransferase activity [GO:0016783]; Mo-molybdopterin cofactor biosynthetic process [GO:0006777]	GO:0005737; GO:0006777; GO:0016783; GO:0097163		TIGR00129;		IPR016193;IPR003786;		K02379;	COG1526;
PP_0258	114.9003831	103.4312594	279.9712512	273.5930643	1342.1213	-1.342007031	0.093614121	-14.3355192	1.31E-46	2.44E-45	PP_0258	ygaU		Regulator of murein cross-linking	Q88R76								PS50914;PS51782;	IPR007055;IPR018392;IPR036779;	cd00118;		COG1652;
PP_0259	49.98106414	47.919122	58.31401327	54.29684461	550.2788567	-0.202162669	0.123023976	-1.64327861	0.100325302	0.173230207	PP_0259	yrfG		Purine nucleotidase (EC 3.1.3.5)	Q88R75			5'-nucleotidase activity [GO:0008253]	5'-nucleotidase activity [GO:0008253]	GO:0008253		TIGR01509;		IPR036412;IPR006439;IPR041492;IPR023214;		K20881;	COG0637;
PP_0260	130.8900265	127.4737384	116.7691849	122.3343154	1112.095235	0.112000198	0.094544749	1.184626312	0.236165229	0.348104817	PP_0260	nudE		ADP-sugar pyrophosphorylase (EC 3.6.1.21)	Q88R74			ADP-sugar diphosphatase activity [GO:0019144]	ADP-sugar diphosphatase activity [GO:0019144]	GO:0019144			PS51462;PS00893;	IPR015797;IPR020084;IPR000086;		K08312;	COG0494;
PP_0261	87.07682076	79.82257865	85.36260642	87.69235523	1073.612466	-0.051988081	0.097826034	-0.531434004	0.595118063	0.702126673	PP_0261	cysQ		3'(2'),5'-bisphosphate nucleotidase CysQ (EC 3.1.3.7) (3'(2'),5-bisphosphonucleoside 3'(2')-phosphohydrolase) (3'-phosphoadenosine 5'-phosphate phosphatase) (PAP phosphatase)	Q88R73	inositol phosphate dephosphorylation [GO:0046855]; sulfur compound metabolic process [GO:0006790]	plasma membrane [GO:0005886]	3'(2'),5'-bisphosphate nucleotidase activity [GO:0008441]; magnesium ion binding [GO:0000287]	plasma membrane [GO:0005886]; 3'(2'),5'-bisphosphate nucleotidase activity [GO:0008441]; magnesium ion binding [GO:0000287]; inositol phosphate dephosphorylation [GO:0046855]; sulfur compound metabolic process [GO:0006790]	GO:0000287; GO:0005886; GO:0006790; GO:0008441; GO:0046855		TIGR01331;		IPR006240;IPR000760;		K01082;	COG1218;
PP_0262	60.82017945	64.19766209	82.63903763	80.54932251	518.1584408	-0.384656271	0.125166193	-3.073164261	0.002118019	0.005674348	PP_0262			YiiD_C domain-containing protein	Q88R72							TIGR02447;		IPR029069;IPR012660;			COG2050;
PP_0263	27.47062088	30.56394867	38.60897302	42.74651735	773.2506878	-0.487226878	0.113361554	-4.297990448	1.72E-05	6.25E-05	PP_0263	dctD-I		Transcriptional regulatory protein TyrR	Q88R71	aromatic compound catabolic process [GO:0019439]; phosphorelay signal transduction system [GO:0000160]; regulation of transcription, DNA-templated [GO:0006355]		ATP binding [GO:0005524]; sequence-specific DNA binding [GO:0043565]; transcription factor binding [GO:0008134]	ATP binding [GO:0005524]; sequence-specific DNA binding [GO:0043565]; transcription factor binding [GO:0008134]; aromatic compound catabolic process [GO:0019439]; phosphorelay signal transduction system [GO:0000160]; regulation of transcription, DNA-templated [GO:0006355]	GO:0000160; GO:0005524; GO:0006355; GO:0008134; GO:0019439; GO:0043565			PS50110;PS00675;PS00676;PS00688;PS50045;	IPR003593;IPR011006;IPR009057;IPR002197;IPR030828;IPR027417;IPR001789;IPR002078;IPR025662;IPR025943;IPR025944;	cd00156;	K10126;	COG2204;
PP_0264	19.29041855	18.06697995	22.68819749	24.51037565	605.0835225	-0.336880323	0.119687828	-2.814658171	0.004882914	0.012069723	PP_0264			Histidine kinase (EC 2.7.13.3)	Q88R70		integral component of membrane [GO:0016021]; plasma membrane [GO:0005886]	phosphorelay sensor kinase activity [GO:0000155]	integral component of membrane [GO:0016021]; plasma membrane [GO:0005886]; phosphorelay sensor kinase activity [GO:0000155]	GO:0000155; GO:0005886; GO:0016021			PS50109;	IPR033479;IPR003594;IPR036890;IPR005467;IPR003661;IPR036097;IPR029151;IPR004358;IPR017055;	cd00082;	K10125;	COG4191;
PP_0265	43.72600584	46.96562927	46.73707729	48.24284103	399.6984153	-0.066685739	0.139777686	-0.477084296	0.633302097	0.73390307	PP_0265	rmlC		dTDP-4-dehydrorhamnose 3,5-epimerase (EC 5.1.3.13) (Thymidine diphospho-4-keto-rhamnose 3,5-epimerase)	Q88R69	dTDP-rhamnose biosynthetic process [GO:0019305]		dTDP-4-dehydrorhamnose 3,5-epimerase activity [GO:0008830]	dTDP-4-dehydrorhamnose 3,5-epimerase activity [GO:0008830]; dTDP-rhamnose biosynthetic process [GO:0019305]	GO:0008830; GO:0019305		TIGR01221;		IPR000888;IPR014710;IPR011051;		K01790;	COG1898;
PP_0266	68.4856579	72.15881415	168.8787907	165.9671397	2075.313872	-1.251601944	0.079900723	-15.66446339	2.65E-55	5.73E-54	PP_0266	aguA		Agmatine deiminase (EC 3.5.3.12) (Agmatine iminohydrolase)	Q88R68	putrescine biosynthetic process from arginine [GO:0033388]		agmatine deiminase activity [GO:0047632]; protein-arginine deiminase activity [GO:0004668]	agmatine deiminase activity [GO:0047632]; protein-arginine deiminase activity [GO:0004668]; putrescine biosynthetic process from arginine [GO:0033388]	GO:0004668; GO:0033388; GO:0047632		TIGR03380;		IPR017754;IPR007466;		K10536;	COG2957;
PP_0267	14.27706705	15.07393706	13.84761051	13.89137459	465.9343393	0.081379348	0.130601628	0.623111283	0.533211396	0.648129315	PP_0267			Putative Outer membrane ferric siderophore receptor	Q88R67	iron ion homeostasis [GO:0055072]	cell outer membrane [GO:0009279]; integral component of membrane [GO:0016021]	siderophore uptake transmembrane transporter activity [GO:0015344]; signaling receptor activity [GO:0038023]	cell outer membrane [GO:0009279]; integral component of membrane [GO:0016021]; siderophore uptake transmembrane transporter activity [GO:0015344]; signaling receptor activity [GO:0038023]; iron ion homeostasis [GO:0055072]	GO:0009279; GO:0015344; GO:0016021; GO:0038023; GO:0055072		TIGR01783;	PS01156;	IPR012910;IPR037066;IPR039423;IPR000531;IPR036942;IPR010917;IPR010105;		K02014;	COG4774;
PP_0268	568.0800423	502.1713951	510.5277784	515.3377029	10908.97251	0.061157427	0.070384108	0.868909596	0.38489658	0.505683798	PP_0268	oprQ		Outer-membrane porin D (EC 3.4.21.-)	Q88R66		integral component of membrane [GO:0016021]	hydrolase activity [GO:0016787]	integral component of membrane [GO:0016021]; hydrolase activity [GO:0016787]	GO:0016021; GO:0016787				IPR005318;IPR023614;			ENOG502Z7I4;
PP_0269	4.297262275	4.761747285	2.9759363	3.640869088	103.0909608	0.454146041	0.263727026	1.722030725	0.085063953	0.150266638	PP_0269			Putative Glutamate synthase, large subunit	Q88R65	glutamate biosynthetic process [GO:0006537]		glutamate synthase activity [GO:0015930]	glutamate synthase activity [GO:0015930]; glutamate biosynthetic process [GO:0006537]	GO:0006537; GO:0015930				IPR013785;IPR024188;IPR002932;IPR027283;	cd02808;		COG0069;
PP_0270	19.34637915	22.64336143	14.25868367	13.37140148	375.5030267	0.60314414	0.150616432	4.004504249	6.21E-05	0.000209718	PP_0270			Histidine kinase (EC 2.7.13.3)	Q88R64		integral component of membrane [GO:0016021]	phosphorelay sensor kinase activity [GO:0000155]	integral component of membrane [GO:0016021]; phosphorelay sensor kinase activity [GO:0000155]	GO:0000155; GO:0016021			PS50885;PS50109;	IPR003660;IPR003594;IPR036890;IPR005467;IPR003661;IPR036097;IPR004358;	cd00082;		COG2205;
PP_0271	51.76768621	66.66106075	24.17843457	25.60890811	477.5231627	1.250121756	0.151177394	8.269237359	1.35E-16	1.05E-15	PP_0271	gltR-I		DNA-binding response regulator	Q88R63	phosphorelay signal transduction system [GO:0000160]; regulation of transcription, DNA-templated [GO:0006355]		DNA binding [GO:0003677]	DNA binding [GO:0003677]; phosphorelay signal transduction system [GO:0000160]; regulation of transcription, DNA-templated [GO:0006355]	GO:0000160; GO:0003677; GO:0006355			PS51755;PS50110;	IPR011006;IPR001867;IPR016032;IPR001789;IPR039420;IPR036388;	cd00156;cd00383;		COG0745;
PP_0272	75.24377645	72.87871093	211.5052089	242.0794833	5451.670895	-1.614435106	0.077225641	-20.90542844	4.78E-97	1.97E-95	PP_0272			Outer membrane ferric siderophore receptor	Q88R62	iron ion homeostasis [GO:0055072]	cell outer membrane [GO:0009279]; integral component of membrane [GO:0016021]	siderophore uptake transmembrane transporter activity [GO:0015344]; signaling receptor activity [GO:0038023]	cell outer membrane [GO:0009279]; integral component of membrane [GO:0016021]; siderophore uptake transmembrane transporter activity [GO:0015344]; signaling receptor activity [GO:0038023]; iron ion homeostasis [GO:0055072]	GO:0009279; GO:0015344; GO:0016021; GO:0038023; GO:0055072		TIGR01783;	PS01156;	IPR012910;IPR037066;IPR039423;IPR000531;IPR036942;IPR010917;IPR010105;		K16088;	COG4773;
PP_0273	504.2592853	432.5544407	1250.238008	1006.150126	2681.639473	-1.268191927	0.18860405	-6.72409701	1.77E-11	1.05E-10	PP_0273			Uncharacterized protein	Q88R61									IPR021430;			ENOG5032ZD6;
PP_0274	103.178648	104.4889237	126.8473615	132.4439009	872.6726202	-0.320163431	0.102297974	-3.129714284	0.001749764	0.004755899	PP_0274			Putative transcriptional regulator containing HTH domain	Q88R60	regulation of transcription, DNA-templated [GO:0006355]		DNA binding [GO:0003677]	DNA binding [GO:0003677]; regulation of transcription, DNA-templated [GO:0006355]	GO:0003677; GO:0006355				IPR039060;IPR001387;IPR010982;	cd00093;	K18831;	COG5499;
PP_0275	19.91064854	17.86033148	18.12573408	16.59836637	61.73858907	0.12114988	0.330667239	0.366380053	0.714081502	0.799871794	PP_0275			Uncharacterized protein	Q88R59									IPR009241;			COG4679;
PP_0276	32.16335534	23.9888766	26.75703603	24.84109253	137.6442757	0.122369032	0.23696668	0.51639763	0.60557672	0.710729163	PP_0276			Transcriptional regulator, Cro/CI family	Q88R58			DNA binding [GO:0003677]	DNA binding [GO:0003677]	GO:0003677			PS50943;	IPR001387;IPR039554;IPR010982;	cd00093;		COG5606;
PP_0277	19.04336357	16.63251281	17.68896941	12.04779383	64.21780167	0.260967025	0.336601592	0.775299437	0.438162742	0.559038659	PP_0277			Uncharacterized protein	Q88R57
PP_0278	24.19521848	28.48609832	28.02441707	27.78543376	101.3764647	-0.083742566	0.261783703	-0.319892205	0.749050047	0.826273469	PP_0278			Uncharacterized protein	Q88R56									IPR021427;
PP_0279	6.354948673	5.786182895	5.623228804	6.552385871	115.6237853	-0.003024683	0.246765478	-0.012257319	0.990220319	0.994118824	PP_0279			Methyltranfer_dom domain-containing protein	Q88R55									IPR025714;IPR029063;			ENOG502Z7Q4;
PP_0280	101.9638296	108.4501253	73.05458911	71.68373451	966.1801457	0.539589064	0.100397382	5.374533204	7.68E-08	3.51E-07	PP_0280			Amino acid ABC transporter, permease protein	Q88R54	nitrogen compound transport [GO:0071705]	ATP-binding cassette (ABC) transporter complex [GO:0043190]	transmembrane transporter activity [GO:0022857]	ATP-binding cassette (ABC) transporter complex [GO:0043190]; transmembrane transporter activity [GO:0022857]; nitrogen compound transport [GO:0071705]	GO:0022857; GO:0043190; GO:0071705		TIGR01726;	PS50928;	IPR010065;IPR000515;IPR035906;	cd06261;	K23057;	COG4160;
PP_0281	115.3663951	122.7164411	74.65515707	72.53481704	1052.679119	0.693550106	0.098082447	7.071093022	1.54E-12	9.81E-12	PP_0281			Amino acid ABC transporter, permease protein	Q88R53	nitrogen compound transport [GO:0071705]	ATP-binding cassette (ABC) transporter complex [GO:0043190]	transmembrane transporter activity [GO:0022857]	ATP-binding cassette (ABC) transporter complex [GO:0043190]; transmembrane transporter activity [GO:0022857]; nitrogen compound transport [GO:0071705]	GO:0022857; GO:0043190; GO:0071705		TIGR01726;	PS50928;	IPR010065;IPR000515;IPR035906;	cd06261;	K23056;	COG4215;
PP_0282	663.4767506	704.6020063	521.6126162	538.1223037	7207.833444	0.368458559	0.06508602	5.661101414	1.50E-08	7.32E-08	PP_0282	artJ		L-arginine ABC transporter-periplasmic binding subunit (EC 3.6.3.21)	Q88R52			hydrolase activity [GO:0016787]	hydrolase activity [GO:0016787]	GO:0016787				IPR001638;		K23055;	COG0834;
PP_0283	171.6803685	178.1146601	145.2467462	145.6748889	1955.245939	0.26583561	0.079582642	3.340371765	0.000836663	0.002402088	PP_0283	aotP		Arginine/ornithine transport ATP-binding protein AotP	Q88R51		membrane [GO:0016020]	ATPase activity [GO:0016887]; ATPase-coupled amino acid transmembrane transporter activity [GO:0015424]; ATP binding [GO:0005524]	membrane [GO:0016020]; ATP binding [GO:0005524]; ATPase activity [GO:0016887]; ATPase-coupled amino acid transmembrane transporter activity [GO:0015424]	GO:0005524; GO:0015424; GO:0016020; GO:0016887			PS00211;PS50893;	IPR003593;IPR030679;IPR003439;IPR017871;IPR027417;		K23058;	COG4598;
PP_0284	158.2110874	185.8757035	25.37266487	23.86152642	2149.338203	2.804571126	0.099923987	28.06704573	2.47E-173	2.48E-171	PP_0284	gabP-I		Gamma-aminobutyrate permease	Q88R50		integral component of membrane [GO:0016021]	gamma-aminobutyric acid transmembrane transporter activity [GO:0015185]	integral component of membrane [GO:0016021]; gamma-aminobutyric acid transmembrane transporter activity [GO:0015185]	GO:0015185; GO:0016021		TIGR01773;	PS00218;	IPR004841;IPR004840;IPR011265;		K11735;	COG1113;
PP_0285	76.34378849	80.42344481	88.86447024	93.53750844	365.0677609	-0.218401356	0.144921312	-1.507034074	0.131801923	0.21860363	PP_0285			Probable Fe(2+)-trafficking protein	Q88R49			iron ion binding [GO:0005506]	iron ion binding [GO:0005506]	GO:0005506				IPR007457;IPR036766;			COG2924;
PP_0286	51.42006728	55.08607857	64.61111391	69.1262394	1011.619775	-0.328380317	0.099954248	-3.285306277	0.001018716	0.002892741	PP_0286	mutY		Adenine DNA glycosylase (EC 3.2.2.31)	Q88R48	base-excision repair [GO:0006284]		4 iron, 4 sulfur cluster binding [GO:0051539]; DNA binding [GO:0003677]; DNA N-glycosylase activity [GO:0019104]; metal ion binding [GO:0046872]	4 iron, 4 sulfur cluster binding [GO:0051539]; DNA binding [GO:0003677]; DNA N-glycosylase activity [GO:0019104]; metal ion binding [GO:0046872]; base-excision repair [GO:0006284]	GO:0003677; GO:0006284; GO:0019104; GO:0046872; GO:0051539		TIGR01084;	PS01155;	IPR005760;IPR011257;IPR004036;IPR003265;IPR000445;IPR023170;IPR029119;IPR015797;	cd03431;cd00056;	K03575;	COG1194;
PP_0287	72.87824936	76.30021138	94.58708459	95.53885995	3005.986206	-0.349957029	0.072253579	-4.843456	1.28E-06	5.29E-06	PP_0287			AsmA domain-containing protein	Q88R47									IPR007844;		K07289;	COG2982;
PP_0288	27.63494069	28.29813829	18.42486946	18.75433188	610.1440701	0.589251299	0.117648969	5.008554708	5.48E-07	2.35E-06	PP_0288			Putative Oxalate/formate antiporter	Q88R46		integral component of membrane [GO:0016021]	transmembrane transporter activity [GO:0022857]	integral component of membrane [GO:0016021]; transmembrane transporter activity [GO:0022857]	GO:0016021; GO:0022857			PS50850;	IPR011701;IPR020846;IPR036259;			COG2807;
PP_0289	275.5987983	282.0508328	277.2243283	287.1249278	2800.209657	-0.017170676	0.073043338	-0.235075175	0.814150386	0.874034079	PP_0289	hisB		Imidazoleglycerol-phosphate dehydratase (IGPD) (EC 4.2.1.19)	Q88R45	histidine biosynthetic process [GO:0000105]	cytoplasm [GO:0005737]	imidazoleglycerol-phosphate dehydratase activity [GO:0004424]	cytoplasm [GO:0005737]; imidazoleglycerol-phosphate dehydratase activity [GO:0004424]; histidine biosynthetic process [GO:0000105]	GO:0000105; GO:0004424; GO:0005737			PS00954;PS00955;	IPR038494;IPR000807;IPR020565;IPR020568;	cd07914;	K01693;	COG0131;
PP_0290	176.1110885	172.7731818	196.8301546	216.413308	1920.096413	-0.243965421	0.083772605	-2.912233899	0.003588538	0.009184169	PP_0290	hisH		Imidazole glycerol phosphate synthase subunit HisH (EC 4.3.2.10) (IGP synthase glutaminase subunit) (EC 3.5.1.2) (IGP synthase subunit HisH) (ImGP synthase subunit HisH) (IGPS subunit HisH)	Q88R44	glutamine metabolic process [GO:0006541]; histidine biosynthetic process [GO:0000105]	cytoplasm [GO:0005737]	glutaminase activity [GO:0004359]; imidazoleglycerol-phosphate synthase activity [GO:0000107]; lyase activity [GO:0016829]	cytoplasm [GO:0005737]; glutaminase activity [GO:0004359]; imidazoleglycerol-phosphate synthase activity [GO:0000107]; lyase activity [GO:0016829]; glutamine metabolic process [GO:0006541]; histidine biosynthetic process [GO:0000105]	GO:0000105; GO:0000107; GO:0004359; GO:0005737; GO:0006541; GO:0016829		TIGR01855;	PS51273;	IPR029062;IPR017926;IPR010139;	cd01748;	K02501;	COG0118;
PP_0291	134.3572676	129.1160678	153.4883591	150.541693	583.9872673	-0.206540918	0.118856659	-1.737731144	0.082258198	0.145988134	PP_0291			Uncharacterized protein	Q88R43									IPR018680;			COG5460;
PP_0292	153.2335466	161.9729632	180.8468277	190.6540081	1998.124144	-0.237013566	0.0812922	-2.915575737	0.003550329	0.009119664	PP_0292	hisA		1-(5-phosphoribosyl)-5-[(5-phosphoribosylamino)methylideneamino] imidazole-4-carboxamide isomerase (EC 5.3.1.16) (Phosphoribosylformimino-5-aminoimidazole carboxamide ribotide isomerase)	Q88R42	histidine biosynthetic process [GO:0000105]	cytoplasm [GO:0005737]	1-(5-phosphoribosyl)-5-[(5-phosphoribosylamino)methylideneamino]imidazole-4-carboxamide isomerase activity [GO:0003949]	cytoplasm [GO:0005737]; 1-(5-phosphoribosyl)-5-[(5-phosphoribosylamino)methylideneamino]imidazole-4-carboxamide isomerase activity [GO:0003949]; histidine biosynthetic process [GO:0000105]	GO:0000105; GO:0003949; GO:0005737		TIGR00007;		IPR013785;IPR006062;IPR006063;IPR023016;IPR011060;	cd04732;	K01814;	COG0106;
PP_0293	147.6761062	137.4538306	165.579941	179.2671018	1915.020691	-0.274026464	0.0848838	-3.228253969	0.001245483	0.003467574	PP_0293	hisF		Imidazole glycerol phosphate synthase subunit HisF (EC 4.3.2.10) (IGP synthase cyclase subunit) (IGP synthase subunit HisF) (ImGP synthase subunit HisF) (IGPS subunit HisF)	Q88R41	histidine biosynthetic process [GO:0000105]	cytoplasm [GO:0005737]	imidazoleglycerol-phosphate synthase activity [GO:0000107]; lyase activity [GO:0016829]	cytoplasm [GO:0005737]; imidazoleglycerol-phosphate synthase activity [GO:0000107]; lyase activity [GO:0016829]; histidine biosynthetic process [GO:0000105]	GO:0000105; GO:0000107; GO:0005737; GO:0016829		TIGR00735;		IPR013785;IPR006062;IPR004651;IPR011060;	cd04731;	K02500;	COG0107;
PP_0294	24.9263081	23.57852473	17.7897063	18.12141323	392.4033824	0.433923798	0.141146581	3.07427777	0.002110129	0.00566199	PP_0294	cbcV		Choline / betaine / carnitine ABC transporter-ATP binding subunit (EC 3.6.3.32)	Q88R40		ATP-binding cassette (ABC) transporter complex, substrate-binding subunit-containing [GO:0055052]	ATPase activity [GO:0016887]; ATP binding [GO:0005524]; choline transmembrane transporter activity [GO:0015220]	ATP-binding cassette (ABC) transporter complex, substrate-binding subunit-containing [GO:0055052]; ATP binding [GO:0005524]; ATPase activity [GO:0016887]; choline transmembrane transporter activity [GO:0015220]	GO:0005524; GO:0015220; GO:0016887; GO:0055052		TIGR03415;	PS00211;PS50893;	IPR003593;IPR003439;IPR017871;IPR022473;IPR027417;		K02000;	COG4175;
PP_0295	12.38305474	13.07671329	11.73489775	9.686584629	156.3737901	0.247985592	0.216393561	1.145993396	0.251797885	0.365103678	PP_0295	cbcW		Choline / betaine / carnitine ABC transporter-membrane subunit (EC 3.6.3.32)	Q88R39	transmembrane transport [GO:0055085]	integral component of membrane [GO:0016021]; plasma membrane [GO:0005886]	hydrolase activity [GO:0016787]	integral component of membrane [GO:0016021]; plasma membrane [GO:0005886]; hydrolase activity [GO:0016787]; transmembrane transport [GO:0055085]	GO:0005886; GO:0016021; GO:0016787; GO:0055085		TIGR03416;	PS50928;	IPR017784;IPR000515;IPR035906;	cd06261;	K02001;	COG4176;
PP_0296	35.12959606	36.86436253	24.4844907	25.31561742	455.2279112	0.531803481	0.132947692	4.000095634	6.33E-05	0.00021321	PP_0296	cbcX		Choline / betaine / carnitine ABC transporter-substrate binding protein (EC 3.6.3.32)	Q88R38	choline transport [GO:0015871]	ATP-binding cassette (ABC) transporter complex [GO:0043190]; periplasmic space [GO:0042597]	choline binding [GO:0033265]; hydrolase activity [GO:0016787]; transmembrane transporter activity [GO:0022857]	ATP-binding cassette (ABC) transporter complex [GO:0043190]; periplasmic space [GO:0042597]; choline binding [GO:0033265]; hydrolase activity [GO:0016787]; transmembrane transporter activity [GO:0022857]; choline transport [GO:0015871]	GO:0015871; GO:0016787; GO:0022857; GO:0033265; GO:0042597; GO:0043190		TIGR03414;		IPR017783;IPR007210;	cd13640;	K02002;	COG2113;
PP_0297	3.843986445	3.708027298	3.046341863	3.719521876	77.73328025	0.159802356	0.298029149	0.536197067	0.59182236	0.699415092	PP_0297	tdcG-I		L-serine dehydratase (EC 4.3.1.17)	Q88R37	gluconeogenesis [GO:0006094]		4 iron, 4 sulfur cluster binding [GO:0051539]; L-serine ammonia-lyase activity [GO:0003941]; metal ion binding [GO:0046872]	4 iron, 4 sulfur cluster binding [GO:0051539]; L-serine ammonia-lyase activity [GO:0003941]; metal ion binding [GO:0046872]; gluconeogenesis [GO:0006094]	GO:0003941; GO:0006094; GO:0046872; GO:0051539		TIGR00720;		IPR029009;IPR004644;IPR005130;IPR005131;		K01752;	COG1760;
PP_0298	85.5199088	97.42464893	26.33599691	27.69423796	1034.294429	1.759710857	0.109113015	16.12741477	1.64E-58	3.72E-57	PP_0298	gbdR		AraC-family transcriptional regulator	Q88R36			DNA-binding transcription factor activity [GO:0003700]; sequence-specific DNA binding [GO:0043565]	DNA-binding transcription factor activity [GO:0003700]; sequence-specific DNA binding [GO:0043565]	GO:0003700; GO:0043565			PS00041;PS01124;	IPR029062;IPR002818;IPR009057;IPR018060;IPR018062;		K21826;	COG4977;
PP_0299	144.62999	148.5682937	118.5026985	120.5125088	963.1478898	0.294795775	0.098750184	2.985268113	0.002833299	0.00746235	PP_0299			Uncharacterized protein	Q88R35												ENOG5031R1M;
PP_0300	20.11621144	19.73315397	21.10182005	22.31472055	521.0009934	-0.123390664	0.124756688	-0.989050495	0.322638437	0.443084854	PP_0300			Putative metallopeptidase	Q88R34												COG3291;
PP_0301	17.91080388	17.7064208	27.75760733	27.96241104	169.6145945	-0.645548083	0.203683007	-3.169376247	0.001527665	0.004184668	PP_0301			Betainyl-CoA thiolase (EC 2.3.1.-)	Q88R33			transferase activity, transferring acyl groups [GO:0016746]	transferase activity, transferring acyl groups [GO:0016746]	GO:0016746				IPR029069;		K07107;	COG0824;
PP_0302	16.72380322	18.79347997	25.25862056	23.93497475	322.63444	-0.470515207	0.155265211	-3.030396861	0.002442326	0.006493577	PP_0302	lcdH		L-carnitine dehydrogenase (CDH) (L-CDH) (EC 1.1.1.108)	Q88R32	carnitine catabolic process [GO:0042413]; fatty acid metabolic process [GO:0006631]	cytoplasm [GO:0005737]	3-hydroxyacyl-CoA dehydrogenase activity [GO:0003857]; carnitine 3-dehydrogenase activity [GO:0047728]; NAD binding [GO:0051287]	cytoplasm [GO:0005737]; 3-hydroxyacyl-CoA dehydrogenase activity [GO:0003857]; carnitine 3-dehydrogenase activity [GO:0047728]; NAD binding [GO:0051287]; carnitine catabolic process [GO:0042413]; fatty acid metabolic process [GO:0006631]	GO:0003857; GO:0005737; GO:0006631; GO:0042413; GO:0047728; GO:0051287				IPR006176;IPR006108;IPR008927;IPR013328;IPR026578;IPR036291;		K17735;	COG1250;
PP_0303	9.282982944	11.34656353	18.56461384	16.6178871	194.7446959	-0.771236183	0.19936198	-3.868521878	0.000109497	0.000358808	PP_0303			Dehydrocarnitine cleavage enzyme (EC 2.3.1.-)	Q88R31	L-lysine catabolic process to acetate [GO:0019475]		transferase activity, transferring acyl groups [GO:0016746]	transferase activity, transferring acyl groups [GO:0016746]; L-lysine catabolic process to acetate [GO:0019475]	GO:0016746; GO:0019475				IPR013785;IPR008567;			COG3246;
PP_0304	12.42774546	13.447779	56.22676695	55.36014906	512.1654418	-2.108917119	0.134474154	-15.68269481	1.99E-55	4.34E-54	PP_0304	caiX		Carnitine uptake ABC transporter, periplasmic component	Q88R30	choline transport [GO:0015871]	ATP-binding cassette (ABC) transporter complex [GO:0043190]; periplasmic space [GO:0042597]	choline binding [GO:0033265]; transmembrane transporter activity [GO:0022857]	ATP-binding cassette (ABC) transporter complex [GO:0043190]; periplasmic space [GO:0042597]; choline binding [GO:0033265]; transmembrane transporter activity [GO:0022857]; choline transport [GO:0015871]	GO:0015871; GO:0022857; GO:0033265; GO:0042597; GO:0043190		TIGR03414;		IPR017783;IPR007210;	cd13640;	K02002;	COG2113;
PP_0305	31.5890097	31.43943645	30.87848271	34.98359769	487.8503756	-0.062886577	0.131100174	-0.479683396	0.631452536	0.733056181	PP_0305	cdhR		HTH-type transcriptional regulator CdhR	Q88R29			DNA-binding transcription factor activity [GO:0003700]; sequence-specific DNA binding [GO:0043565]	DNA-binding transcription factor activity [GO:0003700]; sequence-specific DNA binding [GO:0043565]	GO:0003700; GO:0043565			PS01124;	IPR029062;IPR002818;IPR009057;IPR018060;		K17736;	COG4977;
PP_0306	37.36319232	34.16420707	39.41627888	46.26967133	451.8677659	-0.259711897	0.139547621	-1.861098707	0.062730239	0.116144106	PP_0306			Uncharacterized protein	Q88R28
PP_0307	57.56219546	58.30872926	72.17926251	79.77378123	456.1709242	-0.390722197	0.133473367	-2.927342028	0.003418727	0.008826073	PP_0307			LprI domain-containing protein	Q88R27									IPR009739;			COG3755;
PP_0308	50.4578493	49.6557177	11.86671635	11.37176171	475.6413703	2.106718012	0.14204062	14.83179957	9.13E-50	1.79E-48	PP_0308			Putative dipeptidase	Q88R26			metallodipeptidase activity [GO:0070573]	metallodipeptidase activity [GO:0070573]	GO:0070573			PS51365;	IPR032466;IPR008257;		K01273;	COG2355;
PP_0309	24.81692308	23.93248805	6.714860326	7.303051547	131.4082224	1.798900325	0.248355546	7.243246052	4.38E-13	2.89E-12	PP_0309			V4R domain-containing protein	Q88R25									IPR024096;IPR004096;			COG1719;
PP_0310	21.99066591	20.67265699	11.0246979	11.82195384	532.3286441	0.901531173	0.127453437	7.073415963	1.51E-12	9.66E-12	PP_0310	dgcA		Putative dimethylglycine dehydrogenase subunit (EC 1.5.8.-)	Q88R24			FMN binding [GO:0010181]; oxidoreductase activity [GO:0016491]	FMN binding [GO:0010181]; oxidoreductase activity [GO:0016491]	GO:0010181; GO:0016491				IPR013785;IPR036188;IPR023753;IPR001155;		K21833;	COG0446;COG1902;
PP_0311	8.921325684	9.760484758	7.445989511	7.567843521	259.459998	0.315210564	0.169475676	1.859916251	0.062897376	0.116338371	PP_0311	dgcB		Putative dimethylglycine dehydrogenase subunit (EC 1.5.8.-)	Q88R23		integral component of membrane [GO:0016021]	iron-sulfur cluster binding [GO:0051536]; metal ion binding [GO:0046872]; oxidoreductase activity [GO:0016491]	integral component of membrane [GO:0016021]; iron-sulfur cluster binding [GO:0051536]; metal ion binding [GO:0046872]; oxidoreductase activity [GO:0016491]	GO:0016021; GO:0016491; GO:0046872; GO:0051536			PS00198;PS51379;	IPR017896;IPR017900;IPR004017;IPR021872;IPR009051;		K21834;	COG0247;
PP_0312	8.09394135	9.800559741	4.706264637	5.459435862	136.4106493	0.816310332	0.236842186	3.446642456	0.000567599	0.001674149	PP_0312			Electron transfer flavoprotein, alpha subunit	Q88R22	oxidation-reduction process [GO:0055114]			oxidation-reduction process [GO:0055114]	GO:0055114				IPR029035;IPR014730;IPR014731;IPR014729;		K03522;	COG2025;
PP_0313	8.867717758	8.903593952	5.622100955	4.650125987	85.24749079	0.789548339	0.288950553	2.73246869	0.006286165	0.015185661	PP_0313			Putative electron transfer flavoprotein beta subunit	Q88R21			electron transfer activity [GO:0009055]	electron transfer activity [GO:0009055]	GO:0009055				IPR014730;IPR012255;IPR014729;		K03521;	COG2086;
PP_0314	21.4673449	21.85608549	25.50125234	27.88792101	279.1184659	-0.301033456	0.163286585	-1.843589642	0.065242967	0.11980787	PP_0314			Uncharacterized protein	Q88R20							TIGR03696;		IPR022385;			COG3209;
PP_0315	25.20191316	27.24754816	26.71097571	25.91731282	535.6778659	-0.005229303	0.12452213	-0.041994971	0.966502707	0.97677539	PP_0315	gbcA		Putative glycine-betaine dioxygenase subunit (EC 1.13.-.-)	Q88R19	cellular metabolic process [GO:0044237]		2 iron, 2 sulfur cluster binding [GO:0051537]; dioxygenase activity [GO:0051213]; iron ion binding [GO:0005506]	2 iron, 2 sulfur cluster binding [GO:0051537]; dioxygenase activity [GO:0051213]; iron ion binding [GO:0005506]; cellular metabolic process [GO:0044237]	GO:0005506; GO:0044237; GO:0051213; GO:0051537			PS51296;	IPR017941;IPR036922;IPR015879;IPR001663;		K00479;	COG4638;
PP_0316	74.8112423	72.87630236	47.68268025	45.34187886	1050.606207	0.666674396	0.097252743	6.855070356	7.13E-12	4.35E-11	PP_0316	gbcB		Putative glycine-betaine dioxygenase subunit (EC 1.13.-.-)	Q88R18			2 iron, 2 sulfur cluster binding [GO:0051537]; dioxygenase activity [GO:0051213]; electron transfer activity [GO:0009055]; metal ion binding [GO:0046872]	2 iron, 2 sulfur cluster binding [GO:0051537]; dioxygenase activity [GO:0051213]; electron transfer activity [GO:0009055]; metal ion binding [GO:0046872]	GO:0009055; GO:0046872; GO:0051213; GO:0051537			PS00197;PS51085;PS51384;	IPR036010;IPR001041;IPR006058;IPR012675;IPR001834;IPR008333;IPR017927;IPR001709;IPR039261;IPR001433;IPR017938;	cd00207;	K21832;	COG1018;
PP_0317	9.867724199	9.874161991	10.57732611	9.674776391	256.3950719	-0.03726067	0.169321521	-0.220058679	0.825825456	0.880775819	PP_0317			Methyl-accepting chemotaxis transducer	Q88R17	chemotaxis [GO:0006935]; signal transduction [GO:0007165]	integral component of membrane [GO:0016021]	transmembrane signaling receptor activity [GO:0004888]	integral component of membrane [GO:0016021]; transmembrane signaling receptor activity [GO:0004888]; chemotaxis [GO:0006935]; signal transduction [GO:0007165]	GO:0004888; GO:0006935; GO:0007165; GO:0016021			PS50111;PS50885;	IPR004090;IPR003660;IPR024478;IPR004089;	cd06225;	K03406;	COG0840;
PP_0318	875.2729055	888.5685467	957.6037175	885.621609	3285.190628	-0.063692125	0.073493079	-0.866641128	0.386138671	0.507078171	PP_0318			Uncharacterized protein	Q88R16
PP_0319	507.6987914	546.9193412	582.6128812	651.0289135	2733.646771	-0.226072305	0.082240128	-2.748929399	0.005979026	0.014533075	PP_0319			Cell division protein ZapA (Z ring-associated protein ZapA)	Q88R15	division septum assembly [GO:0000917]			division septum assembly [GO:0000917]	GO:0000917				IPR007838;IPR036192;		K09888;	ENOG50329DQ;
PP_0320	17.78159848	19.37932161	22.79946384	23.33230903	636.4365151	-0.312092705	0.116788454	-2.672290758	0.007533534	0.017900519	PP_0320	mcpH		Methyl-accepting chemotaxis protein McpH	Q88R14	chemotaxis [GO:0006935]; signal transduction [GO:0007165]	integral component of membrane [GO:0016021]; plasma membrane [GO:0005886]		integral component of membrane [GO:0016021]; plasma membrane [GO:0005886]; chemotaxis [GO:0006935]; signal transduction [GO:0007165]	GO:0005886; GO:0006935; GO:0007165; GO:0016021			PS50111;PS50885;	IPR033479;IPR003660;IPR004089;	cd06225;	K03406;	COG0840;
PP_0321	290.3573717	310.9132802	300.8767387	306.5196879	4960.801335	-0.01465012	0.068266554	-0.214601723	0.83007785	0.883966731	PP_0321	ltaE		L-threonine aldolase (EC 4.1.2.48)	Q88R13	threonine catabolic process [GO:0006567]		threonine aldolase activity [GO:0004793]	threonine aldolase activity [GO:0004793]; threonine catabolic process [GO:0006567]	GO:0004793; GO:0006567				IPR001597;IPR026273;IPR015424;IPR015422;IPR015421;		K01620;	COG2008;
PP_0322	21.36895515	22.25880884	18.28679665	18.20455532	396.1212108	0.257571517	0.139676953	1.844051653	0.065175613	0.11976259	PP_0322	glyA1	glyA-1	Serine hydroxymethyltransferase 1 (SHMT 1) (Serine methylase 1) (EC 2.1.2.1)	Q88R12	glycine biosynthetic process from serine [GO:0019264]; tetrahydrofolate interconversion [GO:0035999]	cytoplasm [GO:0005737]	glycine hydroxymethyltransferase activity [GO:0004372]; pyridoxal phosphate binding [GO:0030170]	cytoplasm [GO:0005737]; glycine hydroxymethyltransferase activity [GO:0004372]; pyridoxal phosphate binding [GO:0030170]; glycine biosynthetic process from serine [GO:0019264]; tetrahydrofolate interconversion [GO:0035999]	GO:0004372; GO:0005737; GO:0019264; GO:0030170; GO:0035999			PS00096;	IPR015424;IPR015422;IPR015421;IPR001085;IPR019798;IPR039429;	cd00378;	K00600;	COG0112;
PP_0323	15.29384625	14.78409157	12.57437873	14.38801278	281.3414664	0.158525353	0.164826709	0.961769814	0.336165244	0.457406505	PP_0323	soxB		Sarcosine oxidase subunit beta (EC 1.5.3.1)	Q88R11	tetrahydrofolate metabolic process [GO:0046653]		sarcosine oxidase activity [GO:0008115]	sarcosine oxidase activity [GO:0008115]; tetrahydrofolate metabolic process [GO:0046653]	GO:0008115; GO:0046653		TIGR01373;		IPR006076;IPR036188;IPR006278;		K00303;	COG0665;
PP_0324	13.12790014	11.312794	12.06840968	11.54142968	63.65490935	0.050075155	0.326145449	0.153536267	0.877975392	0.918754327	PP_0324	soxD		Sarcosine oxidase subunit delta (EC 1.5.3.1)	Q88R10	tetrahydrofolate metabolic process [GO:0046653]		sarcosine oxidase activity [GO:0008115]	sarcosine oxidase activity [GO:0008115]; tetrahydrofolate metabolic process [GO:0046653]	GO:0008115; GO:0046653		TIGR01374;		IPR006279;IPR038561;		K00304;	COG4311;
PP_0325	21.03076539	21.43239778	19.29289223	19.58435333	966.9145146	0.127310212	0.098254416	1.295719998	0.195071969	0.300811915	PP_0325	soxA		Sarcosine oxidase subunit alpha (EC 1.5.3.1)	Q88R09	tetrahydrofolate metabolic process [GO:0046653]		sarcosine oxidase activity [GO:0008115]	sarcosine oxidase activity [GO:0008115]; tetrahydrofolate metabolic process [GO:0046653]	GO:0008115; GO:0046653		TIGR01372;		IPR042204;IPR041854;IPR036188;IPR023753;IPR013977;IPR006222;IPR029043;IPR006277;IPR041117;IPR027266;		K00302;	COG0404;COG0446;
PP_0326	22.90849683	23.66108035	25.07168228	20.22820546	229.2816559	0.038765967	0.184277598	0.210367223	0.833381072	0.885802921	PP_0326	soxG		Sarcosine oxidase subunit gamma (EC 1.5.3.1)	Q88R08	sarcosine catabolic process [GO:1901053]		sarcosine oxidase activity [GO:0008115]	sarcosine oxidase activity [GO:0008115]; sarcosine catabolic process [GO:1901053]	GO:0008115; GO:1901053		TIGR01375;		IPR007375;IPR006280;IPR027266;		K00305;	COG4583;
PP_0327	34.5089347	30.21782945	32.10482171	33.85526647	442.0929593	-0.026686112	0.137784673	-0.193679827	0.846426589	0.895090134	PP_0327	purU-I	purU	Formyltetrahydrofolate deformylase (EC 3.5.1.10) (Formyl-FH(4) hydrolase)	Q88R07	'de novo' IMP biosynthetic process [GO:0006189]; one-carbon metabolic process [GO:0006730]		formyltetrahydrofolate deformylase activity [GO:0008864]; hydroxymethyl-, formyl- and related transferase activity [GO:0016742]	formyltetrahydrofolate deformylase activity [GO:0008864]; hydroxymethyl-, formyl- and related transferase activity [GO:0016742]; 'de novo' IMP biosynthetic process [GO:0006189]; one-carbon metabolic process [GO:0006730]	GO:0006189; GO:0006730; GO:0008864; GO:0016742		TIGR00655;		IPR041729;IPR002376;IPR036477;IPR004810;	cd08648;	K01433;	COG0788;
PP_0328	25.77663192	23.49684198	11.36095118	12.19471815	344.572695	1.065369288	0.154561989	6.89282852	5.47E-12	3.36E-11	PP_0328	fdhA		Formaldehyde dehydrogenase (EC 1.2.1.46)	Q88R06			formaldehyde dehydrogenase activity [GO:0018467]; zinc ion binding [GO:0008270]	formaldehyde dehydrogenase activity [GO:0018467]; zinc ion binding [GO:0008270]	GO:0008270; GO:0018467		TIGR02819;	PS00059;	IPR013154;IPR002328;IPR007698;IPR011032;IPR014184;IPR036291;		K00148;	COG1063;
PP_0329	14.61970697	16.39357393	21.26158696	20.50929871	265.1571225	-0.430109148	0.168258313	-2.556243071	0.010580918	0.024367385	PP_0329			Uncharacterized protein	Q88R05							TIGR03696;		IPR022385;			COG3209;
PP_0330	86.63046601	91.10738947	70.88456722	84.60085716	756.7496537	0.193557698	0.117222387	1.651200782	0.098697583	0.170881095	PP_0330			Uncharacterized protein	Q88R04									IPR021302;			ENOG50331R8;
PP_0331	26.90694412	27.60997126	22.74520688	26.53570669	306.9332557	0.146374728	0.159803602	0.915966386	0.359684526	0.480893753	PP_0331			Uncharacterized protein	Q88R03							TIGR03696;		IPR022385;			COG3209;
PP_0332	15.83331199	16.09985366	23.46197819	21.17596327	268.0848704	-0.483723363	0.166944697	-2.897506605	0.003761418	0.009582905	PP_0332			Putative Acyltransferase	Q88R02		integral component of membrane [GO:0016021]	transferase activity, transferring acyl groups [GO:0016746]	integral component of membrane [GO:0016021]; transferase activity, transferring acyl groups [GO:0016746]	GO:0016021; GO:0016746				IPR002123;			COG0204;
PP_0333	109.8341441	112.4464829	96.56721289	102.9613928	833.1980024	0.156012268	0.104965655	1.486317288	0.137195216	0.225509863	PP_0333			Uncharacterized protein	Q88R01									IPR021109;			COG4067;
PP_0334	47.11912032	46.23269277	50.04199025	50.989813	811.6149354	-0.113939576	0.104512868	-1.09019663	0.275626538	0.391756999	PP_0334			Transposase	Q88R00	transposition, DNA-mediated [GO:0006313]		DNA binding [GO:0003677]; transposase activity [GO:0004803]	DNA binding [GO:0003677]; transposase activity [GO:0004803]; transposition, DNA-mediated [GO:0006313]	GO:0003677; GO:0004803; GO:0006313				IPR003346;IPR002525;			COG3547;
PP_0335	300.9571106	319.0311814	385.0847063	399.7287901	3456.161705	-0.340106745	0.071978624	-4.725107607	2.30E-06	9.28E-06	PP_0335			Glutathione S-transferase family protein	Q88QZ9			transferase activity [GO:0016740]	transferase activity [GO:0016740]	GO:0016740			PS50404;	IPR036282;IPR004045;IPR036249;IPR034343;			COG0625;
PP_0336	233.6530746	244.9093833	301.0776163	325.2653971	2914.376489	-0.388151123	0.076302387	-5.087011543	3.64E-07	1.59E-06	PP_0336	msrA		Peptide methionine sulfoxide reductase MsrA (Protein-methionine-S-oxide reductase) (EC 1.8.4.11) (Peptide-methionine (S)-S-oxide reductase) (Peptide Met(O) reductase)	Q88QZ8	cellular protein modification process [GO:0006464]		peptide-methionine (S)-S-oxide reductase activity [GO:0008113]	peptide-methionine (S)-S-oxide reductase activity [GO:0008113]; cellular protein modification process [GO:0006464]	GO:0006464; GO:0008113		TIGR00401;		IPR002569;IPR036509;		K07304;	COG0225;
PP_0337	49.40012723	47.77278514	72.25179142	74.20152916	2584.831041	-0.591699923	0.074501508	-7.942120122	1.99E-15	1.46E-14	PP_0337			Sensory box protein	Q88QZ7							TIGR00254;TIGR00229;	PS50883;PS50887;PS50113;PS50112;	IPR001633;IPR035919;IPR003018;IPR029016;IPR000160;IPR029787;IPR001610;IPR000014;IPR000700;IPR035965;IPR043128;	cd01948;cd01949;cd00130;		COG2203;COG5001;
PP_0338	2240.666155	2425.405742	1366.786387	1361.171319	47839.22978	0.774379317	0.060707168	12.75597819	2.89E-37	4.31E-36	PP_0338	aceF		Acetyltransferase component of pyruvate dehydrogenase complex (EC 2.3.1.12)	Q88QZ6	glycolytic process [GO:0006096]	pyruvate dehydrogenase complex [GO:0045254]	dihydrolipoyllysine-residue acetyltransferase activity [GO:0004742]; oxidoreductase activity [GO:0016491]	pyruvate dehydrogenase complex [GO:0045254]; dihydrolipoyllysine-residue acetyltransferase activity [GO:0004742]; oxidoreductase activity [GO:0016491]; glycolytic process [GO:0006096]	GO:0004742; GO:0006096; GO:0016491; GO:0045254		TIGR01348;	PS50968;PS00189;PS51826;	IPR003016;IPR001078;IPR006256;IPR000089;IPR023213;IPR036625;IPR004167;IPR011053;		K00627;	COG0508;
PP_0339	1873.934812	2076.729876	1454.497682	1461.458161	71635.33567	0.438121508	0.063783635	6.868870173	6.47E-12	3.96E-11	PP_0339	aceE		Pyruvate dehydrogenase E1 component (EC 1.2.4.1)	Q88QZ5	glycolytic process [GO:0006096]		metal ion binding [GO:0046872]; pyruvate dehydrogenase (acetyl-transferring) activity [GO:0004739]	metal ion binding [GO:0046872]; pyruvate dehydrogenase (acetyl-transferring) activity [GO:0004739]; glycolytic process [GO:0006096]	GO:0004739; GO:0006096; GO:0046872		TIGR00759;		IPR035807;IPR004660;IPR041621;IPR029061;IPR009014;IPR005474;	cd02017;	K00163;	COG2609;
PP_0340	101.0848311	111.048593	102.2253276	103.7922637	4837.129092	0.042156352	0.071268835	0.59151173	0.554177598	0.667153718	PP_0340	glnE		Bifunctional glutamine synthetase adenylyltransferase/adenylyl-removing enzyme (ATP:glutamine synthetase adenylyltransferase) (ATase) [Includes: Glutamine synthetase adenylyl-L-tyrosine phosphorylase (EC 2.7.7.89) (Adenylyl removase) (AR) (AT-N); Glutamine synthetase adenylyl transferase (EC 2.7.7.42) (Adenylyl transferase) (AT) (AT-C)]	Q88QZ4	metabolic process [GO:0008152]; regulation of glutamine family amino acid metabolic process [GO:0000820]		[glutamate-ammonia-ligase] adenylyltransferase activity [GO:0008882]; [glutamine synthetase]-adenylyl-L-tyrosine phosphorylase [GO:0047388]; ATP binding [GO:0005524]; magnesium ion binding [GO:0000287]	[glutamate-ammonia-ligase] adenylyltransferase activity [GO:0008882]; [glutamine synthetase]-adenylyl-L-tyrosine phosphorylase [GO:0047388]; ATP binding [GO:0005524]; magnesium ion binding [GO:0000287]; metabolic process [GO:0008152]; regulation of glutamine family amino acid metabolic process [GO:0000820]	GO:0000287; GO:0000820; GO:0005524; GO:0008152; GO:0008882; GO:0047388				IPR023057;IPR005190;IPR043519;IPR013546;		K00982;	COG1391;
PP_0341	85.33135089	88.28707053	78.23658691	82.99376752	1386.220852	0.106947105	0.089017985	1.201410088	0.229592165	0.34047371	PP_0341	waaF		ADP-heptose:LPS heptosyltransferase II (EC 2.-.-.-)	Q88QZ3	lipopolysaccharide biosynthetic process [GO:0009103]		transferase activity, transferring glycosyl groups [GO:0016757]	transferase activity, transferring glycosyl groups [GO:0016757]; lipopolysaccharide biosynthetic process [GO:0009103]	GO:0009103; GO:0016757		TIGR02195;		IPR002201;IPR011910;		K02843;	COG0859;
PP_0342	86.42844169	85.55458905	86.15408612	86.9866864	1441.004332	-0.009626831	0.085970413	-0.111978425	0.910840514	0.940860851	PP_0342	waaC		ADP-heptose:LPS heptosyltransferase I (EC 2.4.-.-)	Q88QZ2	lipopolysaccharide core region biosynthetic process [GO:0009244]		lipopolysaccharide heptosyltransferase activity [GO:0008920]	lipopolysaccharide heptosyltransferase activity [GO:0008920]; lipopolysaccharide core region biosynthetic process [GO:0009244]	GO:0008920; GO:0009244		TIGR02193;		IPR002201;IPR011908;		K02841;	COG0859;
PP_0343	113.4110541	119.3658484	102.7263032	107.3135197	1964.133266	0.148345494	0.081042612	1.830462898	0.06718075	0.122803521	PP_0343	waaG		Lipopolysaccharide glucosyltransferase I (EC 2.4.1.58)	Q88QZ1			lipopolysaccharide glucosyltransferase I activity [GO:0008919]	lipopolysaccharide glucosyltransferase I activity [GO:0008919]	GO:0008919				IPR001296;		K02844;	COG0438;
PP_0344	105.2867351	99.40545746	91.13884774	98.82708389	1255.708965	0.108097466	0.093839628	1.151938347	0.249346409	0.362579926	PP_0344	waaP		Lipopolysaccharide core heptose(I) kinase (EC 2.7.1.-)	Q88QZ0	lipopolysaccharide core region biosynthetic process [GO:0009244]		ATP binding [GO:0005524]; kinase activity [GO:0016301]	ATP binding [GO:0005524]; kinase activity [GO:0016301]; lipopolysaccharide core region biosynthetic process [GO:0009244]	GO:0005524; GO:0009244; GO:0016301				IPR011009;IPR017172;		K02848;	COG0515;
PP_0345	97.97164331	112.7709478	100.8276986	104.1279607	1204.647402	0.040048664	0.099614974	0.402034577	0.68765858	0.778569448	PP_0345			Putative Heptose kinase WapP	Q88QY9			kinase activity [GO:0016301]	kinase activity [GO:0016301]	GO:0016301				IPR011009;			COG0515;
PP_0346	107.7847673	117.684809	112.3444759	118.3519259	1354.291899	-0.033042507	0.092202278	-0.358369749	0.720066627	0.804695971	PP_0346			Putative Heptose kinase WapQ	Q88QY8			kinase activity [GO:0016301]	kinase activity [GO:0016301]	GO:0016301				IPR011009;IPR027023;			COG0515;
PP_0347	90.5197372	92.03847965	88.76064852	95.22528351	2085.388792	-0.011064695	0.080056238	-0.138211526	0.890073246	0.926719158	PP_0347			Uncharacterized protein	Q88QY7									IPR011009;			COG0515;
PP_0348	12.36481445	11.96946422	11.38885891	11.68277627	520.9114508	0.077067312	0.124441249	0.6193068	0.535714266	0.650651013	PP_0348			Uncharacterized protein	Q88QY6
PP_0349	5.449317038	4.638532261	5.464940234	4.733259875	89.01989055	-0.016002694	0.280270871	-0.057097243	0.954467733	0.968266317	PP_0349			Putative Membrane protein	Q88QY5		integral component of membrane [GO:0016021]		integral component of membrane [GO:0016021]	GO:0016021				IPR005625;			COG3182;
PP_0350	6.41340818	6.645644485	7.528708995	7.277735616	267.3026839	-0.1814404	0.16523392	-1.098082041	0.272168667	0.387824796	PP_0350			Outer membrane ferrichrome-iron receptor	Q88QY4	iron ion homeostasis [GO:0055072]	cell outer membrane [GO:0009279]; integral component of membrane [GO:0016021]	siderophore uptake transmembrane transporter activity [GO:0015344]; signaling receptor activity [GO:0038023]	cell outer membrane [GO:0009279]; integral component of membrane [GO:0016021]; siderophore uptake transmembrane transporter activity [GO:0015344]; signaling receptor activity [GO:0038023]; iron ion homeostasis [GO:0055072]	GO:0009279; GO:0015344; GO:0016021; GO:0038023; GO:0055072		TIGR01783;	PS01156;	IPR012910;IPR037066;IPR011662;IPR039423;IPR000531;IPR036942;IPR010917;IPR010105;		K02014;	COG4773;
PP_0351	27.77024142	31.36014686	19.57871501	19.80208151	371.6994281	0.586212252	0.14794939	3.962248512	7.42E-05	0.000247638	PP_0351			Putative Transmembrane sensor protein	Q88QY3		integral component of membrane [GO:0016021]		integral component of membrane [GO:0016021]	GO:0016021				IPR006860;IPR032623;IPR012373;		K07165;	COG3712;
PP_0352	33.57100012	41.86641457	9.564280825	11.56031085	197.591406	1.837449619	0.216971784	8.468610937	2.48E-17	2.01E-16	PP_0352			RNA polymerase sigma-70 factor, ECF subfamily	Q88QY2	DNA-templated transcription, initiation [GO:0006352]		DNA binding [GO:0003677]; DNA-binding transcription factor activity [GO:0003700]; sigma factor activity [GO:0016987]	DNA binding [GO:0003677]; DNA-binding transcription factor activity [GO:0003700]; sigma factor activity [GO:0016987]; DNA-templated transcription, initiation [GO:0006352]	GO:0003677; GO:0003700; GO:0006352; GO:0016987		TIGR02937;		IPR039425;IPR014284;IPR007627;IPR013249;IPR013325;IPR013324;IPR036388;		K23514;	COG1595;
PP_0353	77.85897229	88.72980765	11.79975456	11.42290054	532.0915794	2.842201109	0.151723407	18.73277943	2.68E-78	8.73E-77	PP_0353			Exonuclease	Q88QY1			exonuclease activity [GO:0004527]; nucleic acid binding [GO:0003676]	exonuclease activity [GO:0004527]; nucleic acid binding [GO:0003676]	GO:0003676; GO:0004527				IPR013520;IPR012337;IPR036397;		K02342;	COG0847;
PP_0354	122.4511998	139.8121451	31.92646439	35.33825445	2517.912257	1.963424088	0.090882484	21.60398792	1.65E-103	7.64E-102	PP_0354			CBS domain protein	Q88QY0			[protein-PII] uridylyltransferase activity [GO:0008773]	[protein-PII] uridylyltransferase activity [GO:0008773]	GO:0008773			PS51371;PS50042;	IPR000644;IPR018490;IPR000595;IPR018821;IPR005105;IPR014710;		K07182;	COG2905;
PP_0355	33.95289541	32.34765919	30.17321448	32.219729	289.21837	0.088097775	0.160587185	0.54859779	0.583281503	0.691798991	PP_0355			Response regulator	Q88QX9	phosphorelay signal transduction system [GO:0000160]			phosphorelay signal transduction system [GO:0000160]	GO:0000160			PS50110;	IPR011006;IPR001789;	cd00156;		COG2204;
PP_0356	178.6768689	198.5388137	265.8512332	281.3519683	7938.182823	-0.536701435	0.071057581	-7.553049632	4.25E-14	2.95E-13	PP_0356	glcB		Malate synthase G (EC 2.3.3.9)	Q88QX8	glyoxylate cycle [GO:0006097]; tricarboxylic acid cycle [GO:0006099]	cytoplasm [GO:0005737]	malate synthase activity [GO:0004474]; metal ion binding [GO:0046872]	cytoplasm [GO:0005737]; malate synthase activity [GO:0004474]; metal ion binding [GO:0046872]; glyoxylate cycle [GO:0006097]; tricarboxylic acid cycle [GO:0006099]	GO:0004474; GO:0005737; GO:0006097; GO:0006099; GO:0046872		TIGR01345;		IPR011076;IPR023310;IPR001465;IPR006253;	cd00728;	K01638;	COG2225;
PP_0357	23.26597793	27.765194	20.47564346	23.9664981	195.3636524	0.199823577	0.199458714	1.001829262	0.316426062	0.436262032	PP_0357			Glycine cleavage system transcriptional repressor	Q88QX7	regulation of transcription, DNA-templated [GO:0006355]	cytoplasm [GO:0005737]		cytoplasm [GO:0005737]; regulation of transcription, DNA-templated [GO:0006355]	GO:0005737; GO:0006355			PS51671;	IPR002912;IPR016867;			COG2716;
PP_0358	29.36924145	29.77195161	23.85563554	23.97745258	374.5301249	0.306149001	0.14277831	2.144226255	0.032014762	0.06523882	PP_0358			EamA domain-containing protein	Q88QX6		integral component of plasma membrane [GO:0005887]		integral component of plasma membrane [GO:0005887]	GO:0005887		TIGR00688;		IPR000620;IPR004626;		K05786;	COG2962;
PP_0359	32.32745409	32.13734016	33.01472994	34.26135099	523.5708862	-0.061398249	0.12397254	-0.495256843	0.62041883	0.723606993	PP_0359	srkA	rdoA	Stress response kinase A (EC 2.7.11.1) (Serine/threonine-protein kinase SrkA)	Q88QX5		cytoplasm [GO:0005737]	ATP binding [GO:0005524]; magnesium ion binding [GO:0000287]; protein serine/threonine kinase activity [GO:0004674]	cytoplasm [GO:0005737]; ATP binding [GO:0005524]; magnesium ion binding [GO:0000287]; protein serine/threonine kinase activity [GO:0004674]	GO:0000287; GO:0004674; GO:0005524; GO:0005737				IPR002575;IPR011009;IPR032882;			COG2334;
PP_0360	28.75782359	24.62130126	31.80380905	35.1016593	362.7988081	-0.325043382	0.151612909	-2.143903073	0.032040654	0.065244308	PP_0360	modR		Molybdate transport regulator	Q88QX4	molybdate ion transport [GO:0015689]		DNA-binding transcription factor activity [GO:0003700]; molybdenum ion binding [GO:0030151]	DNA-binding transcription factor activity [GO:0003700]; molybdenum ion binding [GO:0030151]; molybdate ion transport [GO:0015689]	GO:0003700; GO:0015689; GO:0030151		TIGR00637;TIGR00638;		IPR004606;IPR008995;IPR016462;IPR003725;IPR005116;IPR000847;IPR036388;IPR036390;		K02019;	COG2005;COG3585;
PP_0361	9.792122233	7.672881077	10.69715454	9.59584379	108.9718929	-0.216351903	0.258310616	-0.83756489	0.402275118	0.524097402	PP_0361			Putative Competence protein ComF	Q88QX3	nucleoside metabolic process [GO:0009116]			nucleoside metabolic process [GO:0009116]	GO:0009116				IPR000836;IPR029057;	cd06223;		COG1040;
PP_0362	31.91604504	32.51824393	23.04044142	25.42581461	471.3965624	0.411311077	0.132018041	3.115567185	0.001835915	0.004970794	PP_0362	bioB		Biotin synthase (EC 2.8.1.6)	Q88QX2	biotin biosynthetic process [GO:0009102]		2 iron, 2 sulfur cluster binding [GO:0051537]; 4 iron, 4 sulfur cluster binding [GO:0051539]; biotin synthase activity [GO:0004076]; iron ion binding [GO:0005506]	2 iron, 2 sulfur cluster binding [GO:0051537]; 4 iron, 4 sulfur cluster binding [GO:0051539]; biotin synthase activity [GO:0004076]; iron ion binding [GO:0005506]; biotin biosynthetic process [GO:0009102]	GO:0004076; GO:0005506; GO:0009102; GO:0051537; GO:0051539		TIGR00433;	PS51918;	IPR013785;IPR010722;IPR002684;IPR024177;IPR006638;IPR007197;		K01012;	COG0502;
PP_0363	17.67398116	18.47564906	12.45688923	15.15762921	294.8960738	0.389464743	0.165619163	2.351568109	0.018694467	0.040633847	PP_0363	bioF		8-amino-7-oxononanoate synthase (AONS) (EC 2.3.1.47) (7-keto-8-amino-pelargonic acid synthase) (7-KAP synthase) (KAPA synthase) (8-amino-7-ketopelargonate synthase)	Q88QX1	biotin biosynthetic process [GO:0009102]		8-amino-7-oxononanoate synthase activity [GO:0008710]; pyridoxal phosphate binding [GO:0030170]	8-amino-7-oxononanoate synthase activity [GO:0008710]; pyridoxal phosphate binding [GO:0030170]; biotin biosynthetic process [GO:0009102]	GO:0008710; GO:0009102; GO:0030170		TIGR00858;		IPR004839;IPR004723;IPR022834;IPR015424;IPR015422;IPR015421;		K00652;	COG0156;
PP_0364	24.48030558	25.8087818	22.44492247	20.89095158	270.2073422	0.214171295	0.165903137	1.290941806	0.196723857	0.302776637	PP_0364	bioH		Pimeloyl-[acp] methyl ester esterase (EC 3.1.1.1) (EC 3.1.1.85)	Q88QX0			methyl indole-3-acetate esterase activity [GO:0080030]	methyl indole-3-acetate esterase activity [GO:0080030]	GO:0080030				IPR029058;IPR000073;		K02170;	COG1073;
PP_0365	19.1196084	18.49531418	17.58509209	16.43830139	231.3255925	0.144505973	0.177114501	0.815890132	0.414562976	0.536369534	PP_0365	bioC		Malonyl-[acyl-carrier protein] O-methyltransferase (Malonyl-ACP O-methyltransferase) (EC 2.1.1.197) (Biotin synthesis protein BioC)	Q88QW9	biotin biosynthetic process [GO:0009102]; methylation [GO:0032259]		carboxyl-O-methyltransferase activity [GO:0010340]; malonyl-CoA methyltransferase activity [GO:0102130]	carboxyl-O-methyltransferase activity [GO:0010340]; malonyl-CoA methyltransferase activity [GO:0102130]; biotin biosynthetic process [GO:0009102]; methylation [GO:0032259]	GO:0009102; GO:0010340; GO:0032259; GO:0102130		TIGR02072;		IPR011814;IPR013216;IPR029063;		K02169;	COG2226;
PP_0366	87.60415475	81.05878353	97.83789882	102.5000979	990.7612018	-0.247965796	0.100204692	-2.474592663	0.013338821	0.030012717	PP_0366	bioD		ATP-dependent dethiobiotin synthetase BioD (EC 6.3.3.3) (DTB synthetase) (DTBS) (Dethiobiotin synthase)	Q88QW8	biotin biosynthetic process [GO:0009102]	cytoplasm [GO:0005737]	ATP binding [GO:0005524]; dethiobiotin synthase activity [GO:0004141]; magnesium ion binding [GO:0000287]	cytoplasm [GO:0005737]; ATP binding [GO:0005524]; dethiobiotin synthase activity [GO:0004141]; magnesium ion binding [GO:0000287]; biotin biosynthetic process [GO:0009102]	GO:0000287; GO:0004141; GO:0005524; GO:0005737; GO:0009102		TIGR00347;		IPR004472;IPR027417;		K01935;	COG0132;
PP_0367	1415.679931	1539.215374	2172.313743	2337.683917	9889.111534	-0.610011928	0.068814798	-8.864545833	7.68E-19	6.60E-18	PP_0367			Uncharacterized protein	Q88QW7												ENOG5030SU1;
PP_0368	1334.283134	1474.770537	952.3494678	911.2817121	33271.98027	0.591941981	0.065552085	9.030101477	1.72E-19	1.50E-18	PP_0368			Putative Acyl-CoA dehydrogenase	Q88QW6			flavin adenine dinucleotide binding [GO:0050660]; oxidoreductase activity, acting on the CH-CH group of donors [GO:0016627]	flavin adenine dinucleotide binding [GO:0050660]; oxidoreductase activity, acting on the CH-CH group of donors [GO:0016627]	GO:0016627; GO:0050660				IPR025878;IPR020953;IPR006091;IPR036250;IPR009075;IPR013786;IPR037069;IPR009100;			COG1960;
PP_0369	82.66282913	83.02255793	104.1624712	105.3646442	1899.488802	-0.338665252	0.079341725	-4.268438252	1.97E-05	7.11E-05	PP_0369			Putative diguanylate cyclase	Q88QW5		integral component of membrane [GO:0016021]		integral component of membrane [GO:0016021]	GO:0016021		TIGR00254;	PS50887;	IPR000160;IPR029787;IPR043128;	cd01949;		COG2199;
PP_0370	245.932281	262.9354028	268.8075621	281.1982731	7427.017515	-0.112145821	0.066200992	-1.69402026	0.090261433	0.157844963	PP_0370			Acyl-CoA dehydrogenase family protein	Q88QW4			flavin adenine dinucleotide binding [GO:0050660]; oxidoreductase activity, acting on the CH-CH group of donors [GO:0016627]	flavin adenine dinucleotide binding [GO:0050660]; oxidoreductase activity, acting on the CH-CH group of donors [GO:0016627]	GO:0016627; GO:0050660				IPR025878;IPR020953;IPR006091;IPR036250;IPR009075;IPR013786;IPR037069;IPR009100;			COG1960;
PP_0371	13.6649506	15.10419171	12.33323372	13.38251537	198.4917559	0.162045942	0.191742822	0.845121295	0.39804312	0.519853376	PP_0371			Transcriptional regulator, LysR family	Q88QW3			DNA-binding transcription factor activity [GO:0003700]	DNA-binding transcription factor activity [GO:0003700]	GO:0003700			PS50931;	IPR005119;IPR000847;IPR036388;IPR036390;			COG0583;
PP_0372	5.595498419	5.314549664	7.477092715	7.25400096	129.50332	-0.433190973	0.230868457	-1.876354093	0.060606674	0.112957954	PP_0372	aruC		Acetylornithine aminotransferase 2 (EC 2.6.1.11) (EC 2.6.1.13)	Q88QW2			N2-acetyl-L-ornithine:2-oxoglutarate 5-aminotransferase activity [GO:0003992]; ornithine(lysine) transaminase activity [GO:0050155]; ornithine-oxo-acid transaminase activity [GO:0004587]; pyridoxal phosphate binding [GO:0030170]	N2-acetyl-L-ornithine:2-oxoglutarate 5-aminotransferase activity [GO:0003992]; ornithine(lysine) transaminase activity [GO:0050155]; ornithine-oxo-acid transaminase activity [GO:0004587]; pyridoxal phosphate binding [GO:0030170]	GO:0003992; GO:0004587; GO:0030170; GO:0050155			PS00600;	IPR005814;IPR015424;IPR015422;IPR015421;	cd00610;	K00821;	COG4992;
PP_0373	25.3145546	17.12688835	23.74422308	20.24783391	54.1843211	-0.051518458	0.36514444	-0.141090628	0.887798347	0.925752552	PP_0373	yqaE		Uncharacterized protein	Q88QW1		integral component of membrane [GO:0016021]		integral component of membrane [GO:0016021]	GO:0016021			PS01309;	IPR000612;			COG0401;
PP_0375	40.98560405	41.03025964	43.64369251	42.61188626	1220.075088	-0.072804615	0.090737581	-0.802364514	0.422342134	0.544050372	PP_0375			Prolyl oligopeptidase family protein	Q88QV9			serine-type peptidase activity [GO:0008236]	serine-type peptidase activity [GO:0008236]	GO:0008236				IPR011042;IPR029058;IPR001375;			COG1506;
PP_0376	63.13231551	64.65835717	63.23745119	68.57507288	1157.622752	-0.044461221	0.094916532	-0.468424416	0.639481111	0.738774513	PP_0376	pqqE		PqqA peptide cyclase (EC 1.21.98.4) (Coenzyme PQQ synthesis protein E) (Pyrroloquinoline quinone biosynthesis protein E)	Q88QV8	pyrroloquinoline quinone biosynthetic process [GO:0018189]		4 iron, 4 sulfur cluster binding [GO:0051539]; cyclase activity [GO:0009975]; iron ion binding [GO:0005506]; oxidoreductase activity [GO:0016491]; S-adenosyl-L-methionine binding [GO:1904047]	4 iron, 4 sulfur cluster binding [GO:0051539]; cyclase activity [GO:0009975]; iron ion binding [GO:0005506]; oxidoreductase activity [GO:0016491]; S-adenosyl-L-methionine binding [GO:1904047]; pyrroloquinoline quinone biosynthetic process [GO:0018189]	GO:0005506; GO:0009975; GO:0016491; GO:0018189; GO:0051539; GO:1904047		TIGR02109;TIGR04085;	PS01305;PS51918;	IPR023885;IPR013785;IPR006638;IPR000385;IPR011843;IPR017200;IPR007197;		K06139;	COG0535;
PP_0377	135.6454551	125.7988565	126.1483543	136.2627202	570.0525705	-0.004818688	0.122779538	-0.03924667	0.968693725	0.97791846	PP_0377	pqqD1		PqqA binding protein 1 (Coenzyme PQQ synthesis protein D 1) (Pyrroloquinoline quinone biosynthesis protein D 1)	Q88QV7	pyrroloquinoline quinone biosynthetic process [GO:0018189]		quinone binding [GO:0048038]	quinone binding [GO:0048038]; pyrroloquinoline quinone biosynthetic process [GO:0018189]	GO:0018189; GO:0048038		TIGR03859;		IPR008792;IPR022479;IPR041881;		K06138;	ENOG5032Z81;
PP_0378	34.71600258	32.56883977	29.87046994	32.13211449	385.3652057	0.118465023	0.142779185	0.829707935	0.406703934	0.529252858	PP_0378	pqqC		Pyrroloquinoline-quinone synthase (EC 1.3.3.11) (Coenzyme PQQ synthesis protein C) (Pyrroloquinoline quinone biosynthesis protein C)	Q88QV6	pyrroloquinoline quinone biosynthetic process [GO:0018189]		pyrroloquinoline-quinone synthase activity [GO:0033732]	pyrroloquinoline-quinone synthase activity [GO:0033732]; pyrroloquinoline quinone biosynthetic process [GO:0018189]	GO:0018189; GO:0033732		TIGR02111;		IPR016084;IPR011845;IPR039068;IPR004305;		K06137;	COG5424;
PP_0379	49.69601144	47.65059027	43.31266814	44.60699534	666.1708079	0.147170925	0.113359214	1.298270517	0.194194394	0.299953345	PP_0379	pqqB		Coenzyme PQQ synthesis protein B (Pyrroloquinoline quinone biosynthesis protein B)	Q88QV5	pyrroloquinoline quinone biosynthetic process [GO:0018189]			pyrroloquinoline quinone biosynthetic process [GO:0018189]	GO:0018189		TIGR02108;		IPR001279;IPR011842;IPR036866;	cd16274;	K06136;	COG1235;
PP_0380	65.09250485	73.27988948	88.36295365	79.26566797	86.86599078	-0.277626156	0.281169648	-0.987397318	0.323447899	0.443979132	PP_0380	pqqA		Coenzyme PQQ synthesis protein A (Pyrroloquinoline quinone biosynthesis protein A)	Q88QV4	pyrroloquinoline quinone biosynthetic process [GO:0018189]			pyrroloquinoline quinone biosynthetic process [GO:0018189]	GO:0018189		TIGR02107;		IPR011725;		K06135;
PP_0381	55.4247278	55.89452309	52.98966701	52.91267536	1970.670549	0.071950902	0.078545389	0.916042342	0.359644687	0.480893753	PP_0381	pqqF		Coenzyme PQQ synthesis protein F (EC 3.4.24.-) (Pyrroloquinoline quinone biosynthesis protein F)	Q88QV3	pyrroloquinoline quinone biosynthetic process [GO:0018189]		metalloendopeptidase activity [GO:0004222]; zinc ion binding [GO:0008270]	metalloendopeptidase activity [GO:0004222]; zinc ion binding [GO:0008270]; pyrroloquinoline quinone biosynthetic process [GO:0018189]	GO:0004222; GO:0008270; GO:0018189		TIGR02110;	PS00143;	IPR011249;IPR011765;IPR001431;IPR011844;			COG1025;
PP_0382	605.1218874	602.3669357	545.1497737	536.7516698	7175.982542	0.158420788	0.061441972	2.578380578	0.00992646	0.023001835	PP_0382	davA		5-aminopentanamidase (EC 3.5.1.30)	Q88QV2	nitrogen compound metabolic process [GO:0006807]		5-aminopentanamidase activity [GO:0047588]	5-aminopentanamidase activity [GO:0047588]; nitrogen compound metabolic process [GO:0006807]	GO:0006807; GO:0047588			PS50263;PS01227;	IPR003010;IPR036526;IPR001110;		K01506;	COG0388;
PP_0383	604.9036852	584.6210675	505.388115	540.8716167	14835.71448	0.185202813	0.062419384	2.967072114	0.003006504	0.007866833	PP_0383	davB		Lysine 2-monooxygenase (EC 1.13.12.2)	Q88QV1			lysine 2-monooxygenase activity [GO:0050067]	lysine 2-monooxygenase activity [GO:0050067]	GO:0050067				IPR002937;IPR036188;		K00468;	COG1231;
PP_0384	33.41647308	34.62912247	29.20630807	30.88272778	233.4011073	0.179607872	0.176291746	1.018810447	0.308292965	0.426937431	PP_0384			Transcriptional regulator, AsnC family	Q88QV0			DNA-binding transcription factor activity [GO:0003700]; sequence-specific DNA binding [GO:0043565]	DNA-binding transcription factor activity [GO:0003700]; sequence-specific DNA binding [GO:0043565]	GO:0003700; GO:0043565			PS50956;	IPR000485;IPR011008;IPR019888;IPR019887;IPR036388;IPR036390;			COG1522;
PP_0385	70.23781381	67.77271731	60.33979894	69.21326517	585.4831743	0.091899079	0.12365679	0.743178589	0.457373565	0.577767552	PP_0385			Putative serine acetyltransferase (EC 2.3.1.30)	Q88QU9			serine O-acetyltransferase activity [GO:0009001]	serine O-acetyltransferase activity [GO:0009001]	GO:0009001				IPR001451;IPR011004;			COG1045;
PP_0386	11.63418073	10.78893327	13.50093311	14.73528443	747.8073127	-0.332065433	0.111862757	-2.968507499	0.002992498	0.007837495	PP_0386			Sensory box protein	Q88QU8		integral component of membrane [GO:0016021]		integral component of membrane [GO:0016021]	GO:0016021		TIGR00254;TIGR00229;	PS50883;PS50887;PS50113;PS50112;	IPR001633;IPR035919;IPR000160;IPR029787;IPR001610;IPR000014;IPR000700;IPR035965;IPR013655;IPR043128;IPR001638;	cd01948;cd01949;cd00130;		COG0834;COG5001;
PP_0387	725.779257	742.4612506	634.2454134	638.1177798	20000.78638	0.206575428	0.056763634	3.639221333	0.000273464	0.000853243	PP_0387	rpoD		RNA polymerase sigma factor RpoD (Sigma-70)	Q88QU7	transcription initiation from bacterial-type RNA polymerase promoter [GO:0001123]	cytoplasm [GO:0005737]	DNA binding [GO:0003677]; DNA-binding transcription factor activity [GO:0003700]; sigma factor activity [GO:0016987]	cytoplasm [GO:0005737]; DNA binding [GO:0003677]; DNA-binding transcription factor activity [GO:0003700]; sigma factor activity [GO:0016987]; transcription initiation from bacterial-type RNA polymerase promoter [GO:0001123]	GO:0001123; GO:0003677; GO:0003700; GO:0005737; GO:0016987		TIGR02393;TIGR02937;	PS00715;PS00716;	IPR014284;IPR000943;IPR009042;IPR007627;IPR007624;IPR007630;IPR007631;IPR007127;IPR042189;IPR013325;IPR013324;IPR012760;IPR028630;IPR036388;		K03086;	COG0568;
PP_0388	48.6864363	48.3215981	54.08339848	52.21036666	1589.492012	-0.13198152	0.083977417	-1.571631094	0.116036131	0.196352161	PP_0388	dnaG		DNA primase (EC 2.7.7.-)	P0A118		primosome complex [GO:1990077]	DNA binding [GO:0003677]; DNA primase activity [GO:0003896]; zinc ion binding [GO:0008270]	primosome complex [GO:1990077]; DNA binding [GO:0003677]; DNA primase activity [GO:0003896]; zinc ion binding [GO:0008270]	GO:0003677; GO:0003896; GO:0008270; GO:1990077		TIGR01391;	PS50880;	IPR016136;IPR013264;IPR037068;IPR019475;IPR006295;IPR013173;IPR036977;IPR030846;IPR034151;IPR006171;IPR002694;	cd03364;	K02316;	COG0358;
PP_0389	2244.797991	2216.78232	1547.484547	1393.924033	6304.566958	0.600894845	0.070196463	8.560186916	1.13E-17	9.22E-17	PP_0389	rpsU		30S ribosomal protein S21	P0A165	translation [GO:0006412]	ribosome [GO:0005840]	structural constituent of ribosome [GO:0003735]	ribosome [GO:0005840]; structural constituent of ribosome [GO:0003735]; translation [GO:0006412]	GO:0003735; GO:0005840; GO:0006412		TIGR00030;	PS01181;	IPR001911;IPR018278;IPR038380;		K02970;	COG0828;
PP_0390	37.2955198	38.04305901	41.97538419	36.51284031	622.2627279	-0.059694387	0.120934787	-0.493608075	0.621582997	0.724663469	PP_0390	tsaD	gcp	tRNA N6-adenosine threonylcarbamoyltransferase (EC 2.3.1.234) (N6-L-threonylcarbamoyladenine synthase) (t(6)A synthase) (t(6)A37 threonylcarbamoyladenosine biosynthesis protein TsaD) (tRNA threonylcarbamoyladenosine biosynthesis protein TsaD)	Q88QU6	tRNA threonylcarbamoyladenosine modification [GO:0002949]	cytoplasm [GO:0005737]	iron ion binding [GO:0005506]; N(6)-L-threonylcarbamoyladenine synthase activity [GO:0061711]	cytoplasm [GO:0005737]; iron ion binding [GO:0005506]; N(6)-L-threonylcarbamoyladenine synthase activity [GO:0061711]; tRNA threonylcarbamoyladenosine modification [GO:0002949]	GO:0002949; GO:0005506; GO:0005737; GO:0061711		TIGR00329;TIGR03723;		IPR043129;IPR000905;IPR017861;IPR022450;		K01409;	COG0533;
PP_0391	85.22080015	83.6062576	89.17043466	81.76879433	763.5712224	-0.018251008	0.10918409	-0.167158125	0.867245632	0.910242843	PP_0391	plsY		Glycerol-3-phosphate acyltransferase (Acyl-PO4 G3P acyltransferase) (Acyl-phosphate--glycerol-3-phosphate acyltransferase) (G3P acyltransferase) (GPAT) (EC 2.3.1.275) (Lysophosphatidic acid synthase) (LPA synthase)	Q88QU5	phospholipid biosynthetic process [GO:0008654]	integral component of membrane [GO:0016021]; plasma membrane [GO:0005886]	acyl-phosphate glycerol-3-phosphate acyltransferase activity [GO:0043772]	integral component of membrane [GO:0016021]; plasma membrane [GO:0005886]; acyl-phosphate glycerol-3-phosphate acyltransferase activity [GO:0043772]; phospholipid biosynthetic process [GO:0008654]	GO:0005886; GO:0008654; GO:0016021; GO:0043772		TIGR00023;		IPR003811;		K08591;	COG0344;
PP_0392	76.14182079	71.67087049	77.55115999	81.77634524	432.3139868	-0.107828562	0.135365923	-0.796570946	0.425700257	0.546994604	PP_0392	folB		7,8-dihydroneopterin aldolase (EC 4.1.2.25)	Q88QU4	folic acid biosynthetic process [GO:0046656]; tetrahydrofolate biosynthetic process [GO:0046654]		dihydroneopterin aldolase activity [GO:0004150]	dihydroneopterin aldolase activity [GO:0004150]; folic acid biosynthetic process [GO:0046656]; tetrahydrofolate biosynthetic process [GO:0046654]	GO:0004150; GO:0046654; GO:0046656		TIGR00525;TIGR00526;		IPR006156;IPR006157;IPR043133;	cd00534;	K01633;	COG1539;
PP_0393	35.02832648	41.93778874	37.56139517	37.01455626	304.7177792	0.045014414	0.162632616	0.276785895	0.781944512	0.850689385	PP_0393			2-amino-4-hydroxy-6-hydroxymethyldihydropteridine pyrophosphokinase (EC 2.7.6.3) (6-hydroxymethyl-7,8-dihydropterin pyrophosphokinase)	Q88QU3	folic acid biosynthetic process [GO:0046656]; tetrahydrofolate biosynthetic process [GO:0046654]		2-amino-4-hydroxy-6-hydroxymethyldihydropteridine diphosphokinase activity [GO:0003848]; ATP binding [GO:0005524]; kinase activity [GO:0016301]	2-amino-4-hydroxy-6-hydroxymethyldihydropteridine diphosphokinase activity [GO:0003848]; ATP binding [GO:0005524]; kinase activity [GO:0016301]; folic acid biosynthetic process [GO:0046656]; tetrahydrofolate biosynthetic process [GO:0046654]	GO:0003848; GO:0005524; GO:0016301; GO:0046654; GO:0046656		TIGR01498;		IPR000550;IPR035907;	cd00483;	K00950;	COG0801;
PP_0394	59.96853244	59.19277723	64.98738805	65.69945713	1090.481193	-0.133129869	0.094043787	-1.415615778	0.156888029	0.251332576	PP_0394	cca		Multifunctional CCA protein [Includes: CCA-adding enzyme (EC 2.7.7.72) (CCA tRNA nucleotidyltransferase) (tRNA CCA-pyrophosphorylase) (tRNA adenylyl-/cytidylyl-transferase) (tRNA nucleotidyltransferase) (tRNA-NT); 2'-nucleotidase (EC 3.1.3.-); 2',3'-cyclic phosphodiesterase (EC 3.1.4.-); Phosphatase (EC 3.1.3.-)]	Q88QU2	RNA repair [GO:0042245]; tRNA 3'-terminal CCA addition [GO:0001680]		ATP:3'-cytidine-cytidine-tRNA adenylyltransferase activity [GO:0052929]; ATP binding [GO:0005524]; CTP:3'-cytidine-tRNA cytidylyltransferase activity [GO:0052928]; CTP:tRNA cytidylyltransferase activity [GO:0052927]; cyclic-nucleotide phosphodiesterase activity [GO:0004112]; magnesium ion binding [GO:0000287]; phosphatase activity [GO:0016791]; tRNA binding [GO:0000049]; tRNA cytidylyltransferase…	ATP binding [GO:0005524]; ATP:3'-cytidine-cytidine-tRNA adenylyltransferase activity [GO:0052929]; CTP:3'-cytidine-tRNA cytidylyltransferase activity [GO:0052928]; CTP:tRNA cytidylyltransferase activity [GO:0052927]; cyclic-nucleotide phosphodiesterase activity [GO:0004112]; magnesium ion binding [GO:0000287]; phosphatase activity [GO:0016791]; tRNA binding [GO:0000049]; tRNA cytidylyltransferase…	GO:0000049; GO:0000287; GO:0001680; GO:0004112; GO:0005524; GO:0016437; GO:0016791; GO:0042245; GO:0052927; GO:0052928; GO:0052929				IPR012006;IPR043519;IPR002646;IPR032828;	cd05398;	K00974;	COG0617;
PP_0395	44.70012345	46.68073142	61.53639686	62.16275064	1330.50769	-0.436930268	0.088969447	-4.91101477	9.06E-07	3.81E-06	PP_0395	ycgB		Putative type IV piliation protein	Q88QU1									IPR007390;			COG2719;
PP_0396	33.89722894	34.78899196	48.53275228	47.05320493	823.8450556	-0.476957854	0.104408557	-4.568187396	4.92E-06	1.91E-05	PP_0396			UPF0229 protein PP_0396	P59351									IPR006698;		K09786;	COG2718;
PP_0397	84.84187068	87.17913478	150.5886149	153.7561811	3611.721652	-0.823125148	0.069225849	-11.89043046	1.33E-32	1.74E-31	PP_0397	yeaG		Protein kinase (EC 2.7.11.1)	Q88QU0			protein kinase activity [GO:0004672]	protein kinase activity [GO:0004672]	GO:0004672				IPR027417;IPR013153;IPR010650;IPR016230;		K07180;	COG2766;
PP_0398	239.2589367	251.8051186	268.946703	274.2163649	1357.858669	-0.145504841	0.088828365	-1.638044792	0.10141235	0.174838133	PP_0398	glpE		Thiosulfate sulfurtransferase GlpE (EC 2.8.1.1)	Q88QT9	glycerol metabolic process [GO:0006071]	cytoplasm [GO:0005737]	thiosulfate sulfurtransferase activity [GO:0004792]	cytoplasm [GO:0005737]; thiosulfate sulfurtransferase activity [GO:0004792]; glycerol metabolic process [GO:0006071]	GO:0004792; GO:0005737; GO:0006071			PS50206;	IPR001763;IPR036873;IPR023695;	cd01444;	K02439;	COG0607;
PP_0399	89.98744004	98.02279222	105.3138302	111.1449398	1382.607008	-0.203266517	0.091519194	-2.221026089	0.026349194	0.055012646	PP_0399	apaH		Bis(5'-nucleosyl)-tetraphosphatase, symmetrical (EC 3.6.1.41) (Ap4A hydrolase) (Diadenosine 5',5'''-P1,P4-tetraphosphate pyrophosphohydrolase) (Diadenosine tetraphosphatase)	Q88QT8			bis(5'-nucleosyl)-tetraphosphatase (symmetrical) activity [GO:0008803]	bis(5'-nucleosyl)-tetraphosphatase (symmetrical) activity [GO:0008803]	GO:0008803		TIGR00668;		IPR004617;IPR004843;IPR029052;	cd07422;	K01525;	COG0639;
PP_0400	122.2858729	141.7575916	131.5695861	135.7742635	798.2346405	-0.018088096	0.11277962	-0.160384435	0.87257825	0.914593425	PP_0400	apaG		Protein ApaG	Q88QT7								PS51087;	IPR007474;IPR036767;IPR023065;		K06195;	COG2967;
PP_0401	82.5686137	90.46203015	95.91373254	95.82864337	1156.30704	-0.148319011	0.095607234	-1.551336706	0.120821015	0.202935896	PP_0401	rsmA	ksgA	Ribosomal RNA small subunit methyltransferase A (EC 2.1.1.182) (16S rRNA (adenine(1518)-N(6)/adenine(1519)-N(6))-dimethyltransferase) (16S rRNA dimethyladenosine transferase) (16S rRNA dimethylase) (S-adenosylmethionine-6-N', N'-adenosyl(rRNA) dimethyltransferase)	Q88QT6		cytoplasm [GO:0005737]	16S rRNA (adenine(1518)-N(6)/adenine(1519)-N(6))-dimethyltransferase activity [GO:0052908]; RNA binding [GO:0003723]; rRNA (adenine-N6,N6-)-dimethyltransferase activity [GO:0000179]	cytoplasm [GO:0005737]; 16S rRNA (adenine(1518)-N(6)/adenine(1519)-N(6))-dimethyltransferase activity [GO:0052908]; RNA binding [GO:0003723]; rRNA (adenine-N6,N6-)-dimethyltransferase activity [GO:0000179]	GO:0000179; GO:0003723; GO:0005737; GO:0052908		TIGR00755;	PS01131;PS51689;	IPR001737;IPR023165;IPR020596;IPR020598;IPR011530;IPR029063;		K02528;	COG0030;
PP_0402	83.59687681	90.60059062	109.1075032	117.9561828	1566.234278	-0.382300787	0.089581225	-4.267644116	1.98E-05	7.12E-05	PP_0402	pdxA		4-hydroxythreonine-4-phosphate dehydrogenase (EC 1.1.1.262) (4-(phosphohydroxy)-L-threonine dehydrogenase)	Q88QT5	pyridoxal phosphate biosynthetic process [GO:0042823]; pyridoxine biosynthetic process [GO:0008615]	cytoplasm [GO:0005737]	4-hydroxythreonine-4-phosphate dehydrogenase activity [GO:0050570]; cobalt ion binding [GO:0050897]; magnesium ion binding [GO:0000287]; NAD binding [GO:0051287]; zinc ion binding [GO:0008270]	cytoplasm [GO:0005737]; 4-hydroxythreonine-4-phosphate dehydrogenase activity [GO:0050570]; cobalt ion binding [GO:0050897]; magnesium ion binding [GO:0000287]; NAD binding [GO:0051287]; zinc ion binding [GO:0008270]; pyridoxal phosphate biosynthetic process [GO:0042823]; pyridoxine biosynthetic process [GO:0008615]	GO:0000287; GO:0005737; GO:0008270; GO:0008615; GO:0042823; GO:0050570; GO:0050897; GO:0051287		TIGR00557;		IPR037510;IPR005255;		K00097;	COG1995;
PP_0403	186.7980845	186.5306278	247.9282634	266.6208832	4620.846798	-0.462751057	0.06910362	-6.696480648	2.13E-11	1.26E-10	PP_0403	surA		Chaperone SurA (Peptidyl-prolyl cis-trans isomerase SurA) (PPIase SurA) (EC 5.2.1.8) (Rotamase SurA)	Q88QT4	Gram-negative-bacterium-type cell outer membrane assembly [GO:0043165]; maintenance of stationary phase [GO:0060274]; protein folding [GO:0006457]; protein stabilization [GO:0050821]	outer membrane-bounded periplasmic space [GO:0030288]	peptide binding [GO:0042277]; peptidyl-prolyl cis-trans isomerase activity [GO:0003755]; unfolded protein binding [GO:0051082]	outer membrane-bounded periplasmic space [GO:0030288]; peptide binding [GO:0042277]; peptidyl-prolyl cis-trans isomerase activity [GO:0003755]; unfolded protein binding [GO:0051082]; Gram-negative-bacterium-type cell outer membrane assembly [GO:0043165]; maintenance of stationary phase [GO:0060274]; protein folding [GO:0006457]; protein stabilization [GO:0050821]	GO:0003755; GO:0006457; GO:0030288; GO:0042277; GO:0043165; GO:0050821; GO:0051082; GO:0060274			PS50198;	IPR000297;IPR023034;IPR015391;IPR027304;		K03771;	COG0760;
PP_0404	211.0564553	221.4649843	265.4882077	262.9186417	10695.38124	-0.288911565	0.060901708	-4.743899191	2.10E-06	8.52E-06	PP_0404	lptD		LPS-assembly protein LptD	A0A140FVZ0	Gram-negative-bacterium-type cell outer membrane assembly [GO:0043165]; lipopolysaccharide transport [GO:0015920]; response to organic substance [GO:0010033]	cell outer membrane [GO:0009279]		cell outer membrane [GO:0009279]; Gram-negative-bacterium-type cell outer membrane assembly [GO:0043165]; lipopolysaccharide transport [GO:0015920]; response to organic substance [GO:0010033]	GO:0009279; GO:0010033; GO:0015920; GO:0043165				IPR020889;IPR007543;IPR005653;		K04744;
PP_0405	130.166991	135.4356971	143.1856834	152.792645	2258.431919	-0.156111692	0.078938927	-1.97762623	0.047970888	0.092353014	PP_0405	amgK		N-acetylmuramate/N-acetylglucosamine kinase (MurNAc/GlcNAc kinase) (EC 2.7.1.221) (Anomeric sugar kinase)	Q88QT3	cell wall organization [GO:0071555]; N-acetylmuramic acid metabolic process [GO:0097172]; peptidoglycan biosynthetic process [GO:0009252]; peptidoglycan turnover [GO:0009254]; regulation of cell shape [GO:0008360]; response to antibiotic [GO:0046677]		ATP binding [GO:0005524]; carbohydrate kinase activity [GO:0019200]	ATP binding [GO:0005524]; carbohydrate kinase activity [GO:0019200]; cell wall organization [GO:0071555]; N-acetylmuramic acid metabolic process [GO:0097172]; peptidoglycan biosynthetic process [GO:0009252]; peptidoglycan turnover [GO:0009254]; regulation of cell shape [GO:0008360]; response to antibiotic [GO:0046677]	GO:0005524; GO:0008360; GO:0009252; GO:0009254; GO:0019200; GO:0046677; GO:0071555; GO:0097172				IPR002575;IPR011009;		K07102;	COG3178;
PP_0406	90.00816531	89.48926595	94.36247916	99.62649202	989.5516808	-0.111792149	0.098221404	-1.138164843	0.255051656	0.368393355	PP_0406	murU		N-acetylmuramate alpha-1-phosphate uridylyltransferase (MurNAc-1P uridylyltransferase) (MurNAc-alpha-1P uridylyltransferase) (EC 2.7.7.99)	Q88QT2	carbohydrate metabolic process [GO:0005975]; cell wall organization [GO:0071555]; N-acetylmuramic acid metabolic process [GO:0097172]; peptidoglycan biosynthetic process [GO:0009252]; peptidoglycan turnover [GO:0009254]; regulation of cell shape [GO:0008360]; response to antibiotic [GO:0046677]		carbohydrate derivative binding [GO:0097367]; magnesium ion binding [GO:0000287]; uridylyltransferase activity [GO:0070569]; UTP binding [GO:0002134]	carbohydrate derivative binding [GO:0097367]; magnesium ion binding [GO:0000287]; uridylyltransferase activity [GO:0070569]; UTP binding [GO:0002134]; carbohydrate metabolic process [GO:0005975]; cell wall organization [GO:0071555]; N-acetylmuramic acid metabolic process [GO:0097172]; peptidoglycan biosynthetic process [GO:0009252]; peptidoglycan turnover [GO:0009254]; regulation of cell shape [G…	GO:0000287; GO:0002134; GO:0005975; GO:0008360; GO:0009252; GO:0009254; GO:0046677; GO:0070569; GO:0071555; GO:0097172; GO:0097367				IPR005835;IPR029044;		K00992;	COG1208;
PP_0407	89.59791843	88.64502759	87.8470985	89.65023264	1077.180969	0.006148506	0.094565347	0.0650186	0.948159191	0.964820387	PP_0407	djlA		DnaJ-like protein DjlA	Q88QT1		integral component of membrane [GO:0016021]		integral component of membrane [GO:0016021]	GO:0016021			PS50076;	IPR007791;IPR001623;IPR036869;IPR029024;	cd06257;	K05801;	COG1076;
PP_0408	72.46758568	69.51047929	72.64290339	69.35974827	1118.532872	-0.000342353	0.09474151	-0.003613552	0.997116809	0.999075781	PP_0408			Uncharacterized protein	Q88QT0									IPR029058;IPR022529;			ENOG5032ZR3;
PP_0409	79.7503441	76.26145087	139.4172131	146.8881377	4164.496579	-0.875764161	0.069968206	-12.51660158	6.06E-36	8.65E-35	PP_0409			Nitrogen regulation protein B (EC 2.7.13.3) (Oxygen sensor histidine kinase NreB)	Q88QS9		cytoplasm [GO:0005737]; integral component of membrane [GO:0016021]	4 iron, 4 sulfur cluster binding [GO:0051539]; metal ion binding [GO:0046872]; phosphorelay sensor kinase activity [GO:0000155]; protein dimerization activity [GO:0046983]	cytoplasm [GO:0005737]; integral component of membrane [GO:0016021]; 4 iron, 4 sulfur cluster binding [GO:0051539]; metal ion binding [GO:0046872]; phosphorelay sensor kinase activity [GO:0000155]; protein dimerization activity [GO:0046983]	GO:0000155; GO:0005737; GO:0016021; GO:0046872; GO:0046983; GO:0051539		TIGR00229;	PS50109;PS50113;PS50112;	IPR003594;IPR036890;IPR005467;IPR001610;IPR000014;IPR000700;IPR035965;IPR013655;IPR004358;IPR011712;IPR001638;	cd00130;		COG0834;COG2202;COG3852;COG4585;
PP_0410	115.6130405	116.5274064	235.7085257	233.4417474	1741.939448	-1.015095411	0.081972647	-12.38334308	3.22E-35	4.52E-34	PP_0410	uhpA		DNA-binding response regulator UhpA	Q88QS8	phosphorelay signal transduction system [GO:0000160]; regulation of transcription, DNA-templated [GO:0006355]		DNA binding [GO:0003677]	DNA binding [GO:0003677]; phosphorelay signal transduction system [GO:0000160]; regulation of transcription, DNA-templated [GO:0006355]	GO:0000160; GO:0003677; GO:0006355			PS00622;PS50043;PS50110;	IPR011006;IPR016032;IPR001789;IPR000792;	cd06170;cd00156;	K07686;	COG2197;
PP_0411	23.03508877	24.9120106	78.42746198	84.61508433	935.8539506	-1.765804608	0.106903304	-16.51777398	2.73E-61	6.61E-60	PP_0411	potA		Spermidine/putrescine import ATP-binding protein PotA (EC 7.6.2.11)	Q88QS7		ATP-binding cassette (ABC) transporter complex [GO:0043190]	ATPase activity [GO:0016887]; ATPase-coupled polyamine transmembrane transporter activity [GO:0015417]; ATP binding [GO:0005524]	ATP-binding cassette (ABC) transporter complex [GO:0043190]; ATP binding [GO:0005524]; ATPase activity [GO:0016887]; ATPase-coupled polyamine transmembrane transporter activity [GO:0015417]	GO:0005524; GO:0015417; GO:0016887; GO:0043190		TIGR01187;	PS00211;PS50893;	IPR003593;IPR003439;IPR017871;IPR008995;IPR027417;IPR005893;IPR013611;		K02052;	COG3842;
PP_0412	70.47970039	77.39781501	260.8754722	303.3480323	2905.871264	-1.931868122	0.089559036	-21.57089002	3.37E-103	1.54E-101	PP_0412			Polyamine ABC transporter, periplasmic polyamine-binding protein	Q88QS6									IPR006059;		K02055;	COG0687;
PP_0413	22.44366004	25.91162345	78.87682084	91.63627148	1076.941253	-1.818246504	0.112307978	-16.18982488	5.95E-59	1.37E-57	PP_0413			Polyamine ABC transporter, permease protein	Q88QS5	transmembrane transport [GO:0055085]	integral component of membrane [GO:0016021]; plasma membrane [GO:0005886]		integral component of membrane [GO:0016021]; plasma membrane [GO:0005886]; transmembrane transport [GO:0055085]	GO:0005886; GO:0016021; GO:0055085			PS50928;	IPR000515;IPR035906;	cd06261;	K02054;	COG1176;
PP_0414	21.1758737	23.91274561	60.62551431	68.9266678	570.1254987	-1.522732148	0.131189067	-11.60715735	3.79E-31	4.81E-30	PP_0414			Polyamine ABC transporter, permease protein	Q88QS4	transmembrane transport [GO:0055085]	integral component of membrane [GO:0016021]; plasma membrane [GO:0005886]		integral component of membrane [GO:0016021]; plasma membrane [GO:0005886]; transmembrane transport [GO:0055085]	GO:0005886; GO:0016021; GO:0055085			PS50928;	IPR000515;IPR035906;	cd06261;	K02053;	COG1177;
PP_0415	213.6055218	214.4080264	370.2828534	371.1530217	3112.286935	-0.79266684	0.070538791	-11.23731823	2.67E-29	3.20E-28	PP_0415	rpe		Ribulose-phosphate 3-epimerase (EC 5.1.3.1)	Q88QS3	carbohydrate metabolic process [GO:0005975]; pentose-phosphate shunt [GO:0006098]		metal ion binding [GO:0046872]; ribulose-phosphate 3-epimerase activity [GO:0004750]	metal ion binding [GO:0046872]; ribulose-phosphate 3-epimerase activity [GO:0004750]; carbohydrate metabolic process [GO:0005975]; pentose-phosphate shunt [GO:0006098]	GO:0004750; GO:0005975; GO:0006098; GO:0046872		TIGR01163;	PS01085;PS01086;	IPR013785;IPR026019;IPR000056;IPR011060;	cd00429;	K01783;	COG0036;
PP_0416	79.77723929	78.89948634	178.7533148	192.7926869	1712.129672	-1.22724939	0.085779529	-14.30701939	1.98E-46	3.65E-45	PP_0416			Phosphoglycolate phosphatase (PGP) (PGPase) (EC 3.1.3.18)	Q88QS2	carbohydrate metabolic process [GO:0005975]; glycolate biosynthetic process [GO:0046295]		metal ion binding [GO:0046872]; phosphoglycolate phosphatase activity [GO:0008967]	metal ion binding [GO:0046872]; phosphoglycolate phosphatase activity [GO:0008967]; carbohydrate metabolic process [GO:0005975]; glycolate biosynthetic process [GO:0046295]	GO:0005975; GO:0008967; GO:0046295; GO:0046872		TIGR01549;TIGR01509;TIGR01662;TIGR01449;		IPR036412;IPR006439;IPR006549;IPR041492;IPR023214;IPR023198;IPR006346;IPR037512;		K01091;	COG0546;
PP_0417	148.9299149	129.6203243	204.6928981	199.7563953	3990.828112	-0.537925025	0.078972357	-6.811560935	9.65E-12	5.86E-11	PP_0417	trpE		Anthranilate synthase component 1 (EC 4.1.3.27)	Q88QS1	tryptophan biosynthetic process [GO:0000162]		anthranilate synthase activity [GO:0004049]; metal ion binding [GO:0046872]	anthranilate synthase activity [GO:0004049]; metal ion binding [GO:0046872]; tryptophan biosynthetic process [GO:0000162]	GO:0000162; GO:0004049; GO:0046872		TIGR00564;		IPR005801;IPR019999;IPR006805;IPR005256;IPR015890;		K01657;	COG0147;
PP_0418	23.60104713	26.235176	28.74223547	26.98323349	786.6156091	-0.161601142	0.110596322	-1.461180069	0.143966031	0.234441055	PP_0418	estP		Esterase EstP (EC 3.1.1.1) (Autotransporter esterase EstP) (Palmitoyl-CoA hydrolase) (EC 3.1.2.2)	Q88QS0	lipid metabolic process [GO:0006629]	cell outer membrane [GO:0009279]; integral component of membrane [GO:0016021]	carboxylic ester hydrolase activity [GO:0052689]; lipase activity [GO:0016298]; methyl indole-3-acetate esterase activity [GO:0080030]; myristoyl-CoA hydrolase activity [GO:0102991]; palmitoyl-CoA hydrolase activity [GO:0016290]	cell outer membrane [GO:0009279]; integral component of membrane [GO:0016021]; carboxylic ester hydrolase activity [GO:0052689]; lipase activity [GO:0016298]; methyl indole-3-acetate esterase activity [GO:0080030]; myristoyl-CoA hydrolase activity [GO:0102991]; palmitoyl-CoA hydrolase activity [GO:0016290]; lipid metabolic process [GO:0006629]	GO:0006629; GO:0009279; GO:0016021; GO:0016290; GO:0016298; GO:0052689; GO:0080030; GO:0102991		TIGR01414;	PS51208;PS01098;	IPR005546;IPR036709;IPR001087;IPR017186;IPR008265;IPR006315;IPR036514;		K12686;	COG3240;COG4625;
PP_0420	132.3663628	131.6124962	135.2368082	146.8293337	1278.819627	-0.095321889	0.091970953	-1.036434719	0.29999938	0.419072839	PP_0420	pabA		Aminodeoxychorismate synthase / para-aminobenzoate synthase multi-enzyme complex (EC 2.6.1.85)	Q88QR8	glutamine metabolic process [GO:0006541]		4-amino-4-deoxychorismate synthase activity [GO:0046820]	4-amino-4-deoxychorismate synthase activity [GO:0046820]; glutamine metabolic process [GO:0006541]	GO:0006541; GO:0046820		TIGR00566;	PS51273;	IPR029062;IPR017926;IPR006221;		K01658;	COG0512;
PP_0421	118.6237056	121.5703236	171.6544009	163.8970119	2383.494863	-0.482483769	0.076398723	-6.315338164	2.70E-10	1.49E-09	PP_0421	trpD		Anthranilate phosphoribosyltransferase (EC 2.4.2.18)	Q88QR7	tryptophan biosynthetic process [GO:0000162]		anthranilate phosphoribosyltransferase activity [GO:0004048]; magnesium ion binding [GO:0000287]	anthranilate phosphoribosyltransferase activity [GO:0004048]; magnesium ion binding [GO:0000287]; tryptophan biosynthetic process [GO:0000162]	GO:0000162; GO:0000287; GO:0004048		TIGR01245;		IPR005940;IPR000312;IPR017459;IPR036320;IPR035902;		K00766;	COG0547;
PP_0422	168.0560108	177.0689741	235.3923699	247.2281708	2721.806865	-0.483741115	0.075568047	-6.40139758	1.54E-10	8.71E-10	PP_0422	trpC		Indole-3-glycerol phosphate synthase (IGPS) (EC 4.1.1.48)	Q88QR6	tryptophan biosynthetic process [GO:0000162]		indole-3-glycerol-phosphate synthase activity [GO:0004425]	indole-3-glycerol-phosphate synthase activity [GO:0004425]; tryptophan biosynthetic process [GO:0000162]	GO:0000162; GO:0004425			PS00614;	IPR013785;IPR013798;IPR001468;IPR011060;	cd00331;	K01609;	COG0134;
PP_0423	34.33364861	33.23496978	58.60837665	56.45895041	507.6563079	-0.768100559	0.126565355	-6.068805785	1.29E-09	6.75E-09	PP_0423			BPL/LPL catalytic domain-containing protein	Q88QR5	cellular protein modification process [GO:0006464]			cellular protein modification process [GO:0006464]	GO:0006464			PS51733;	IPR004143;			COG0095;
PP_0424	61.71944864	61.30662621	69.47997337	78.15963539	688.3151436	-0.262648759	0.115207268	-2.279793317	0.02261995	0.048176886	PP_0424	crp		DNA-binding transcriptional dual regulator	Q88QR4		protein-DNA complex [GO:0032993]	DNA-binding transcription activator activity [GO:0001216]; transcription regulatory region sequence-specific DNA binding [GO:0000976]	protein-DNA complex [GO:0032993]; DNA-binding transcription activator activity [GO:0001216]; transcription regulatory region sequence-specific DNA binding [GO:0000976]	GO:0000976; GO:0001216; GO:0032993			PS00889;PS50042;PS00042;PS51063;	IPR018490;IPR018488;IPR000595;IPR012318;IPR014710;IPR018335;IPR036388;IPR036390;	cd00038;	K10914;	COG0664;
PP_0425	185.0940814	166.1748489	140.4882125	137.8608562	1050.05468	0.335787283	0.100484705	3.341675545	0.000832743	0.002392059	PP_0425	yhfA		Uncharacterized protein	Q88QR3									IPR015946;IPR003718;IPR036102;		K07397;	COG1765;
PP_0426	134.0559117	137.0634356	244.9324701	269.759817	3225.25158	-0.924659107	0.076351852	-12.1105001	9.29E-34	1.26E-32	PP_0426			Uncharacterized protein	Q88QR2		integral component of membrane [GO:0016021]		integral component of membrane [GO:0016021]	GO:0016021							ENOG502Z7N0;
PP_0427	500.403949	522.152044	651.6632968	682.3396461	6020.710211	-0.383557333	0.065752281	-5.833369195	5.43E-09	2.73E-08	PP_0427	coq7		3-demethoxyubiquinol 3-hydroxylase (DMQ hydroxylase) (EC 1.14.99.60) (2-nonaprenyl-3-methyl-6-methoxy-1,4-benzoquinol hydroxylase)	Q88QR1	ubiquinone biosynthetic process [GO:0006744]	plasma membrane [GO:0005886]	metal ion binding [GO:0046872]; monooxygenase activity [GO:0004497]	plasma membrane [GO:0005886]; metal ion binding [GO:0046872]; monooxygenase activity [GO:0004497]; ubiquinone biosynthetic process [GO:0006744]	GO:0004497; GO:0005886; GO:0006744; GO:0046872				IPR012347;IPR009078;IPR011566;	cd01042;	K06134;	COG2941;
PP_0428	683.2781581	696.8597426	882.2718251	894.2073857	4219.063067	-0.364206477	0.066668354	-5.462958848	4.68E-08	2.19E-07	PP_0428	hinT		Aminoacyl-adenylate hydrolase/purine nucleoside phosphoramidase (EC 3.9.1.-)	Q88QR0			hydrolase activity [GO:0016787]	hydrolase activity [GO:0016787]	GO:0016787			PS00892;PS51084;	IPR019808;IPR001310;IPR011146;IPR036265;		K02503;	COG0537;
PP_0429	38.23689534	34.56137168	40.98380268	46.25582746	494.059223	-0.260352402	0.132992935	-1.957640838	0.050272172	0.096254909	PP_0429			Oxidoreductase, short chain dehydrogenase/reductase family	Q88QQ9									IPR036291;IPR002347;		K07124;	COG0300;
PP_0430	82.67696356	83.94322864	167.0765717	171.7964369	1907.311683	-1.024147557	0.080388665	-12.73994985	3.55E-37	5.26E-36	PP_0430			NMO domain-containing protein	Q88QQ8			nitronate monooxygenase activity [GO:0018580]	nitronate monooxygenase activity [GO:0018580]	GO:0018580				IPR013785;IPR004136;	cd04730;	K00459;	COG2070;
PP_0431	249.2821826	237.185794	354.6553342	379.2385588	2049.711045	-0.592981557	0.081519384	-7.274117264	3.49E-13	2.31E-12	PP_0431			Protoporphyrinogen IX oxidase (EC 1.3.99.-)	Q88QQ7	protoporphyrinogen IX biosynthetic process [GO:0006782]	integral component of membrane [GO:0016021]; plasma membrane [GO:0005886]	metal ion binding [GO:0046872]; oxidoreductase activity [GO:0016491]	integral component of membrane [GO:0016021]; plasma membrane [GO:0005886]; metal ion binding [GO:0046872]; oxidoreductase activity [GO:0016491]; protoporphyrinogen IX biosynthetic process [GO:0006782]	GO:0005886; GO:0006782; GO:0016021; GO:0016491; GO:0046872		TIGR00701;		IPR005265;		K08973;	COG1981;
PP_0432	238.1286929	232.2482593	300.3918241	309.5691059	4408.535756	-0.374819858	0.066889955	-5.603529823	2.10E-08	1.01E-07	PP_0432	argC1		N-acetyl-gamma-glutamyl-phosphate reductase 1 (AGPR 1) (EC 1.2.1.38) (N-acetyl-glutamate semialdehyde dehydrogenase 1) (NAGSA dehydrogenase 1)	Q88QQ6	arginine biosynthetic process [GO:0006526]	cytoplasm [GO:0005737]	N-acetyl-gamma-glutamyl-phosphate reductase activity [GO:0003942]; NAD binding [GO:0051287]; protein dimerization activity [GO:0046983]	cytoplasm [GO:0005737]; N-acetyl-gamma-glutamyl-phosphate reductase activity [GO:0003942]; NAD binding [GO:0051287]; protein dimerization activity [GO:0046983]; arginine biosynthetic process [GO:0006526]	GO:0003942; GO:0005737; GO:0006526; GO:0046983; GO:0051287		TIGR01850;	PS01224;	IPR023013;IPR000706;IPR036291;IPR000534;IPR012280;		K00145;	COG0002;
PP_0433	1081.87716	1170.629794	174.6962534	184.6628748	4108.830388	2.648266104	0.077389823	34.21982399	1.23E-256	2.37E-254	PP_0433	erpA		Iron-sulfur cluster insertion protein ErpA	Q88QQ5	iron-sulfur cluster assembly [GO:0016226]; protein maturation by iron-sulfur cluster transfer [GO:0097428]		iron ion binding [GO:0005506]; iron-sulfur cluster binding [GO:0051536]; structural molecule activity [GO:0005198]	iron ion binding [GO:0005506]; iron-sulfur cluster binding [GO:0051536]; structural molecule activity [GO:0005198]; iron-sulfur cluster assembly [GO:0016226]; protein maturation by iron-sulfur cluster transfer [GO:0097428]	GO:0005198; GO:0005506; GO:0016226; GO:0051536; GO:0097428		TIGR00049;	PS01152;	IPR000361;IPR016092;IPR017870;IPR023063;IPR035903;		K15724;	COG0316;
PP_0434	85.38184281	85.4628984	79.70912496	78.52862457	1416.84332	0.110535712	0.086485243	1.278087552	0.201218557	0.308172565	PP_0434	anmK		Anhydro-N-acetylmuramic acid kinase (EC 2.7.1.170) (AnhMurNAc kinase)	Q88QQ4	1,6-anhydro-N-acetyl-beta-muramic acid catabolic process [GO:0097175]; amino sugar metabolic process [GO:0006040]; carbohydrate metabolic process [GO:0005975]; peptidoglycan turnover [GO:0009254]; response to antibiotic [GO:0046677]		ATP binding [GO:0005524]; kinase activity [GO:0016301]; phosphotransferase activity, alcohol group as acceptor [GO:0016773]	ATP binding [GO:0005524]; kinase activity [GO:0016301]; phosphotransferase activity, alcohol group as acceptor [GO:0016773]; 1,6-anhydro-N-acetyl-beta-muramic acid catabolic process [GO:0097175]; amino sugar metabolic process [GO:0006040]; carbohydrate metabolic process [GO:0005975]; peptidoglycan turnover [GO:0009254]; response to antibiotic [GO:0046677]	GO:0005524; GO:0005975; GO:0006040; GO:0009254; GO:0016301; GO:0016773; GO:0046677; GO:0097175				IPR005338;IPR043129;		K09001;	COG2377;
PP_0435	88.30443416	91.17774266	98.99523074	92.22896079	2087.145217	-0.091664024	0.080487194	-1.138864707	0.254759588	0.36806626	PP_0435			Peptidase, M23/M37 family	Q88QQ3			peptidoglycan binding [GO:0042834]	peptidoglycan binding [GO:0042834]	GO:0042834			PS51782;	IPR011055;IPR018392;IPR007340;IPR016047;			COG0739;
PP_0436	171.6144745	168.165527	154.5671974	149.6901653	3047.100109	0.159250879	0.071591635	2.224434181	0.026119246	0.054634218	PP_0436	tyrS		Tyrosine--tRNA ligase (EC 6.1.1.1) (Tyrosyl-tRNA synthetase) (TyrRS)	Q88QQ2	tyrosyl-tRNA aminoacylation [GO:0006437]	cytoplasm [GO:0005737]	ATP binding [GO:0005524]; RNA binding [GO:0003723]; tyrosine-tRNA ligase activity [GO:0004831]	cytoplasm [GO:0005737]; ATP binding [GO:0005524]; RNA binding [GO:0003723]; tyrosine-tRNA ligase activity [GO:0004831]; tyrosyl-tRNA aminoacylation [GO:0006437]	GO:0003723; GO:0004831; GO:0005524; GO:0005737; GO:0006437		TIGR00234;	PS00178;PS50889;	IPR001412;IPR002305;IPR014729;IPR002942;IPR036986;IPR002307;IPR024088;IPR024108;	cd00165;cd00805;	K01866;	COG0162;
PP_0437	41.06571262	41.48587291	51.41558677	50.45564634	698.0399859	-0.303480906	0.110504604	-2.746319109	0.006026811	0.014617557	PP_0437	birA		Bifunctional ligase/repressor BirA (Biotin operon repressor) (Biotin--[acetyl-CoA-carboxylase] ligase) (EC 6.3.4.15) (Biotin--protein ligase) (Biotin-[acetyl-CoA carboxylase] synthetase)	Q88QQ1	protein biotinylation [GO:0009305]; regulation of transcription, DNA-templated [GO:0006355]		ATP binding [GO:0005524]; biotin-[acetyl-CoA-carboxylase] ligase activity [GO:0004077]; DNA binding [GO:0003677]	ATP binding [GO:0005524]; biotin-[acetyl-CoA-carboxylase] ligase activity [GO:0004077]; DNA binding [GO:0003677]; protein biotinylation [GO:0009305]; regulation of transcription, DNA-templated [GO:0006355]	GO:0003677; GO:0004077; GO:0005524; GO:0006355; GO:0009305		TIGR00121;	PS51733;	IPR030855;IPR004408;IPR004143;IPR013196;IPR008988;IPR036388;IPR036390;	cd16442;	K03524;	COG0340;COG1654;
PP_0438	53.59333952	49.471017	75.87950165	71.31471174	740.0220061	-0.514202185	0.111412315	-4.615308319	3.93E-06	1.54E-05	PP_0438	coaX		Type III pantothenate kinase (EC 2.7.1.33) (PanK-III) (Pantothenic acid kinase)	Q88QQ0	coenzyme A biosynthetic process [GO:0015937]	cytoplasm [GO:0005737]	ATP binding [GO:0005524]; metal ion binding [GO:0046872]; pantothenate kinase activity [GO:0004594]	cytoplasm [GO:0005737]; ATP binding [GO:0005524]; metal ion binding [GO:0046872]; pantothenate kinase activity [GO:0004594]; coenzyme A biosynthetic process [GO:0015937]	GO:0004594; GO:0005524; GO:0005737; GO:0015937; GO:0046872		TIGR00671;		IPR043129;IPR004619;		K03525;	COG1521;
PP_0439	50.27562272	50.14449045	75.47655906	65.7728024	443.0667541	-0.492737051	0.1373596	-3.587205051	0.000334241	0.001026324	PP_0439			Uncharacterized protein	Q88QP9		integral component of membrane [GO:0016021]		integral component of membrane [GO:0016021]	GO:0016021							ENOG503027Q;
PP_0440	1695.676106	1795.636442	3255.48854	3370.644608	47628.79802	-0.92440089	0.059032622	-15.65915348	2.88E-55	6.21E-54	PP_0440	tufA	tuf-1	Elongation factor Tu-A (EF-Tu-A)	Q88QP8		cytoplasm [GO:0005737]	GTPase activity [GO:0003924]; GTP binding [GO:0005525]; translation elongation factor activity [GO:0003746]	cytoplasm [GO:0005737]; GTP binding [GO:0005525]; GTPase activity [GO:0003924]; translation elongation factor activity [GO:0003746]	GO:0003746; GO:0003924; GO:0005525; GO:0005737		TIGR00485;TIGR00231;	PS00301;PS51722;	IPR041709;IPR004161;IPR033720;IPR031157;IPR027417;IPR005225;IPR000795;IPR009000;IPR009001;IPR004541;IPR004160;	cd01884;cd03697;	K02358;	COG0050;
PP_0441	2173.2118	2100.651728	2086.606719	2064.179121	12256.6734	0.042161404	0.059239737	0.711708159	0.476645514	0.595408892	PP_0441	secE		Protein translocase subunit SecE	Q88QP7	intracellular protein transmembrane transport [GO:0065002]; protein secretion [GO:0009306]; protein targeting [GO:0006605]; protein transport by the Sec complex [GO:0043952]	integral component of membrane [GO:0016021]; plasma membrane [GO:0005886]	P-P-bond-hydrolysis-driven protein transmembrane transporter activity [GO:0015450]	integral component of membrane [GO:0016021]; plasma membrane [GO:0005886]; P-P-bond-hydrolysis-driven protein transmembrane transporter activity [GO:0015450]; intracellular protein transmembrane transport [GO:0065002]; protein secretion [GO:0009306]; protein targeting [GO:0006605]; protein transport by the Sec complex [GO:0043952]	GO:0005886; GO:0006605; GO:0009306; GO:0015450; GO:0016021; GO:0043952; GO:0065002		TIGR00964;	PS01067;	IPR005807;IPR038379;IPR001901;		K03073;	COG0690;
PP_0442	926.0774767	966.1577599	1162.738202	1174.529483	8904.817004	-0.304747685	0.061428077	-4.96104873	7.01E-07	2.97E-06	PP_0442	nusG		Transcription termination/antitermination protein NusG	Q88QP6	DNA-templated transcription, elongation [GO:0006354]; DNA-templated transcription, termination [GO:0006353]; regulation of DNA-templated transcription, elongation [GO:0032784]; transcription antitermination [GO:0031564]			DNA-templated transcription, elongation [GO:0006354]; DNA-templated transcription, termination [GO:0006353]; regulation of DNA-templated transcription, elongation [GO:0032784]; transcription antitermination [GO:0031564]	GO:0006353; GO:0006354; GO:0031564; GO:0032784		TIGR00922;	PS01014;	IPR005824;IPR006645;IPR036735;IPR043425;IPR014722;IPR001062;IPR015869;IPR008991;		K02601;	COG0250;
PP_0443	1745.627821	1942.311049	2342.75113	2414.554194	14384.35429	-0.367349339	0.067409417	-5.449525556	5.05E-08	2.35E-07	PP_0443	rplK		50S ribosomal protein L11	Q88QP5	translation [GO:0006412]	ribosome [GO:0005840]	large ribosomal subunit rRNA binding [GO:0070180]; structural constituent of ribosome [GO:0003735]	ribosome [GO:0005840]; large ribosomal subunit rRNA binding [GO:0070180]; structural constituent of ribosome [GO:0003735]; translation [GO:0006412]	GO:0003735; GO:0005840; GO:0006412; GO:0070180		TIGR01632;	PS00359;	IPR000911;IPR036796;IPR006519;IPR020783;IPR036769;IPR020785;IPR020784;	cd00349;	K02867;	COG0080;
PP_0444	1624.566325	1796.620739	2146.928467	2367.982985	21777.6344	-0.400190561	0.071156823	-5.624064456	1.87E-08	9.02E-08	PP_0444	rplA		50S ribosomal protein L1	Q88QP4	regulation of translation [GO:0006417]; translation [GO:0006412]	large ribosomal subunit [GO:0015934]	rRNA binding [GO:0019843]; structural constituent of ribosome [GO:0003735]; tRNA binding [GO:0000049]	large ribosomal subunit [GO:0015934]; rRNA binding [GO:0019843]; structural constituent of ribosome [GO:0003735]; tRNA binding [GO:0000049]; regulation of translation [GO:0006417]; translation [GO:0006412]	GO:0000049; GO:0003735; GO:0006412; GO:0006417; GO:0015934; GO:0019843		TIGR01169;	PS01199;	IPR005878;IPR002143;IPR023674;IPR028364;IPR016095;IPR023673;	cd00403;	K02863;	COG0081;
PP_0445	2310.148817	2489.10991	3237.93214	3577.214687	22941.88642	-0.505918507	0.068445842	-7.391515568	1.45E-13	9.80E-13	PP_0445	rplJ		50S ribosomal protein L10	Q88QP3	ribosome biogenesis [GO:0042254]; translation [GO:0006412]	large ribosomal subunit [GO:0015934]	large ribosomal subunit rRNA binding [GO:0070180]; structural constituent of ribosome [GO:0003735]	large ribosomal subunit [GO:0015934]; large ribosomal subunit rRNA binding [GO:0070180]; structural constituent of ribosome [GO:0003735]; ribosome biogenesis [GO:0042254]; translation [GO:0006412]	GO:0003735; GO:0006412; GO:0015934; GO:0042254; GO:0070180			PS01109;	IPR022973;IPR043141;IPR002363;IPR001790;	cd05797;	K02864;	COG0244;
PP_0446	5706.848838	6471.10639	7683.61329	8816.381395	41383.15523	-0.438186461	0.078250259	-5.599808414	2.15E-08	1.03E-07	PP_0446	rplL		50S ribosomal protein L7/L12	P0A157	translation [GO:0006412]	ribosome [GO:0005840]	structural constituent of ribosome [GO:0003735]	ribosome [GO:0005840]; structural constituent of ribosome [GO:0003735]; translation [GO:0006412]	GO:0003735; GO:0005840; GO:0006412		TIGR00855;		IPR000206;IPR014719;IPR013823;IPR008932;IPR036235;	cd00387;	K02935;	COG0222;
PP_0447	353.6818704	365.2540683	469.2993951	504.2578814	27185.81604	-0.437386059	0.061322429	-7.132562483	9.85E-13	6.36E-12	PP_0447	rpoB		DNA-directed RNA polymerase subunit beta (RNAP subunit beta) (EC 2.7.7.6) (RNA polymerase subunit beta) (Transcriptase subunit beta)	Q88QP2	transcription, DNA-templated [GO:0006351]		DNA binding [GO:0003677]; DNA-directed 5'-3' RNA polymerase activity [GO:0003899]; ribonucleoside binding [GO:0032549]	DNA binding [GO:0003677]; DNA-directed 5'-3' RNA polymerase activity [GO:0003899]; ribonucleoside binding [GO:0032549]; transcription, DNA-templated [GO:0006351]	GO:0003677; GO:0003899; GO:0006351; GO:0032549		TIGR02013;	PS01166;	IPR019462;IPR015712;IPR007120;IPR037033;IPR010243;IPR007121;IPR007644;IPR007642;IPR037034;IPR007645;IPR007641;IPR014724;	cd00653;	K03043;	COG0085;
PP_0448	573.8467708	603.0698517	695.1237516	776.037021	43850.48258	-0.321928736	0.066972792	-4.806858492	1.53E-06	6.32E-06	PP_0448	rpoC		DNA-directed RNA polymerase subunit beta' (RNAP subunit beta') (EC 2.7.7.6) (RNA polymerase subunit beta') (Transcriptase subunit beta')	Q88QP1	transcription, DNA-templated [GO:0006351]		DNA binding [GO:0003677]; DNA-directed 5'-3' RNA polymerase activity [GO:0003899]; magnesium ion binding [GO:0000287]; zinc ion binding [GO:0008270]	DNA binding [GO:0003677]; DNA-directed 5'-3' RNA polymerase activity [GO:0003899]; magnesium ion binding [GO:0000287]; zinc ion binding [GO:0008270]; transcription, DNA-templated [GO:0006351]	GO:0000287; GO:0003677; GO:0003899; GO:0006351; GO:0008270		TIGR02386;		IPR012754;IPR000722;IPR006592;IPR007080;IPR007066;IPR042102;IPR007083;IPR007081;IPR038120;		K03046;	COG0086;
PP_0449	2182.661616	2396.809038	3526.687328	3848.220332	17533.32763	-0.687439011	0.069554065	-9.88352027	4.91E-23	4.89E-22	PP_0449	rpsL		30S ribosomal protein S12	Q88QP0	translation [GO:0006412]	small ribosomal subunit [GO:0015935]	rRNA binding [GO:0019843]; structural constituent of ribosome [GO:0003735]; tRNA binding [GO:0000049]	small ribosomal subunit [GO:0015935]; rRNA binding [GO:0019843]; structural constituent of ribosome [GO:0003735]; tRNA binding [GO:0000049]; translation [GO:0006412]	GO:0000049; GO:0003735; GO:0006412; GO:0015935; GO:0019843		TIGR00981;	PS00055;	IPR012340;IPR006032;IPR005679;	cd03368;	K02950;	COG0048;
PP_0450	2618.372225	2943.722571	4395.498762	4772.562178	27354.11436	-0.720990921	0.071222465	-10.123083	4.36E-24	4.51E-23	PP_0450	rpsG		30S ribosomal protein S7	Q88QN9	translation [GO:0006412]	small ribosomal subunit [GO:0015935]	rRNA binding [GO:0019843]; structural constituent of ribosome [GO:0003735]; tRNA binding [GO:0000049]	small ribosomal subunit [GO:0015935]; rRNA binding [GO:0019843]; structural constituent of ribosome [GO:0003735]; tRNA binding [GO:0000049]; translation [GO:0006412]	GO:0000049; GO:0003735; GO:0006412; GO:0015935; GO:0019843		TIGR01029;	PS00052;	IPR000235;IPR005717;IPR020606;IPR023798;IPR036823;		K02992;	COG0049;
PP_0451	2409.73608	2654.37218	4111.489338	4434.687601	115264.5915	-0.75497115	0.066708208	-11.31751507	1.07E-29	1.29E-28	PP_0451	fusA	fusA-1	Elongation factor G 1 (EF-G 1)	Q88QN8		cytoplasm [GO:0005737]	GTPase activity [GO:0003924]; GTP binding [GO:0005525]; translation elongation factor activity [GO:0003746]	cytoplasm [GO:0005737]; GTP binding [GO:0005525]; GTPase activity [GO:0003924]; translation elongation factor activity [GO:0003746]	GO:0003746; GO:0003924; GO:0005525; GO:0005737		TIGR00484;TIGR00231;	PS00301;PS51722;	IPR041095;IPR009022;IPR035647;IPR035649;IPR000640;IPR004161;IPR031157;IPR027417;IPR020568;IPR014721;IPR005225;IPR000795;IPR009000;IPR004540;IPR005517;	cd16262;cd01434;cd03713;	K02355;	COG0480;
PP_0452	4077.611543	4455.949447	7072.451946	7636.896281	109418.1142	-0.78551336	0.065833979	-11.9317314	8.09E-33	1.07E-31	PP_0452	tufB	tuf-2	Elongation factor Tu-B (EF-Tu-B)	Q88QN7		cytoplasm [GO:0005737]	GTPase activity [GO:0003924]; GTP binding [GO:0005525]; translation elongation factor activity [GO:0003746]	cytoplasm [GO:0005737]; GTP binding [GO:0005525]; GTPase activity [GO:0003924]; translation elongation factor activity [GO:0003746]	GO:0003746; GO:0003924; GO:0005525; GO:0005737		TIGR00485;TIGR00231;	PS00301;PS51722;	IPR041709;IPR004161;IPR033720;IPR031157;IPR027417;IPR005225;IPR000795;IPR009000;IPR009001;IPR004541;IPR004160;	cd01884;cd03697;	K02358;	COG0050;
PP_0453	1154.699801	1126.837407	1791.086446	1765.185452	7181.23099	-0.640355012	0.061954098	-10.33595897	4.85E-25	5.13E-24	PP_0453	rpsJ		30S ribosomal protein S10	Q88QN6	translation [GO:0006412]	ribosome [GO:0005840]	structural constituent of ribosome [GO:0003735]; tRNA binding [GO:0000049]	ribosome [GO:0005840]; structural constituent of ribosome [GO:0003735]; tRNA binding [GO:0000049]; translation [GO:0006412]	GO:0000049; GO:0003735; GO:0005840; GO:0006412		TIGR01049;	PS00361;	IPR001848;IPR018268;IPR027486;IPR036838;		K02946;	COG0051;
PP_0454	1783.510594	1899.998176	2835.940046	3115.832514	25414.69664	-0.692226404	0.066521931	-10.40598784	2.33E-25	2.49E-24	PP_0454	rplC		50S ribosomal protein L3	Q88QN5	translation [GO:0006412]	ribosome [GO:0005840]	rRNA binding [GO:0019843]; structural constituent of ribosome [GO:0003735]	ribosome [GO:0005840]; rRNA binding [GO:0019843]; structural constituent of ribosome [GO:0003735]; translation [GO:0006412]	GO:0003735; GO:0005840; GO:0006412; GO:0019843		TIGR03625;	PS00474;	IPR000597;IPR019927;IPR019926;IPR009000;		K02906;	COG0087;
PP_0455	1301.072873	1440.430246	2239.668264	2446.830761	17659.71723	-0.773542103	0.070652102	-10.94860708	6.75E-28	7.84E-27	PP_0455	rplD		50S ribosomal protein L4	Q88QN4	translation [GO:0006412]	ribosome [GO:0005840]	rRNA binding [GO:0019843]; structural constituent of ribosome [GO:0003735]	ribosome [GO:0005840]; rRNA binding [GO:0019843]; structural constituent of ribosome [GO:0003735]; translation [GO:0006412]	GO:0003735; GO:0005840; GO:0006412; GO:0019843		TIGR03953;		IPR002136;IPR023574;IPR013005;		K02926;	COG0088;
PP_0456	1500.834055	1680.04784	2595.190818	2850.881209	10204.06334	-0.775789012	0.074213538	-10.45347021	1.41E-25	1.52E-24	PP_0456	rplW		50S ribosomal protein L23	Q88QN3	translation [GO:0006412]	ribosome [GO:0005840]	rRNA binding [GO:0019843]; structural constituent of ribosome [GO:0003735]	ribosome [GO:0005840]; rRNA binding [GO:0019843]; structural constituent of ribosome [GO:0003735]; translation [GO:0006412]	GO:0003735; GO:0005840; GO:0006412; GO:0019843				IPR012677;IPR012678;IPR013025;		K02892;	COG0089;
PP_0457	1329.1068	1402.297718	2303.842006	2505.992407	24529.63366	-0.816332887	0.064511441	-12.65407923	1.06E-36	1.55E-35	PP_0457	rplB		50S ribosomal protein L2	Q88QN2	translation [GO:0006412]	large ribosomal subunit [GO:0015934]	rRNA binding [GO:0019843]; structural constituent of ribosome [GO:0003735]; transferase activity [GO:0016740]	large ribosomal subunit [GO:0015934]; rRNA binding [GO:0019843]; structural constituent of ribosome [GO:0003735]; transferase activity [GO:0016740]; translation [GO:0006412]	GO:0003735; GO:0006412; GO:0015934; GO:0016740; GO:0019843		TIGR01171;	PS00467;	IPR012340;IPR022666;IPR014722;IPR002171;IPR005880;IPR022669;IPR022671;IPR014726;IPR008991;		K02886;	COG0090;
PP_0458	1587.191665	1726.034311	2794.51535	3062.729973	9979.186768	-0.821973543	0.070765434	-11.61546679	3.44E-31	4.37E-30	PP_0458	rpsS		30S ribosomal protein S19	Q88QN1	translation [GO:0006412]	small ribosomal subunit [GO:0015935]	rRNA binding [GO:0019843]; structural constituent of ribosome [GO:0003735]	small ribosomal subunit [GO:0015935]; rRNA binding [GO:0019843]; structural constituent of ribosome [GO:0003735]; translation [GO:0006412]	GO:0003735; GO:0006412; GO:0015935; GO:0019843		TIGR01050;	PS00323;	IPR002222;IPR005732;IPR020934;IPR023575;		K02965;	COG0185;
PP_0459	1197.619301	1281.514278	1971.855921	2134.405263	8646.104099	-0.727970189	0.068465607	-10.63264054	2.10E-26	2.34E-25	PP_0459	rplV		50S ribosomal protein L22	Q88QN0	translation [GO:0006412]	large ribosomal subunit [GO:0015934]	rRNA binding [GO:0019843]; structural constituent of ribosome [GO:0003735]	large ribosomal subunit [GO:0015934]; rRNA binding [GO:0019843]; structural constituent of ribosome [GO:0003735]; translation [GO:0006412]	GO:0003735; GO:0006412; GO:0015934; GO:0019843		TIGR01044;	PS00464;	IPR001063;IPR018260;IPR036394;IPR005727;	cd00336;	K02890;	COG0091;
PP_0460	1652.107621	1766.106916	2694.413219	3034.845193	25750.97981	-0.745089819	0.070233987	-10.6086789	2.72E-26	3.01E-25	PP_0460	rpsC		30S ribosomal protein S3	Q88QM9	translation [GO:0006412]	ribosome [GO:0005840]	mRNA binding [GO:0003729]; rRNA binding [GO:0019843]; structural constituent of ribosome [GO:0003735]	ribosome [GO:0005840]; mRNA binding [GO:0003729]; rRNA binding [GO:0019843]; structural constituent of ribosome [GO:0003735]; translation [GO:0006412]	GO:0003729; GO:0003735; GO:0005840; GO:0006412; GO:0019843		TIGR01009;	PS50823;PS00548;	IPR004087;IPR015946;IPR004044;IPR009019;IPR005704;IPR001351;IPR036419;IPR018280;		K02982;	COG0092;
PP_0461	1336.34413	1362.820946	2120.035394	2312.578072	11641.06201	-0.715599315	0.065110569	-10.99052468	4.24E-28	4.96E-27	PP_0461	rplP		50S ribosomal protein L16	Q88QM8	translation [GO:0006412]	ribosome [GO:0005840]	rRNA binding [GO:0019843]; structural constituent of ribosome [GO:0003735]; tRNA binding [GO:0000049]	ribosome [GO:0005840]; rRNA binding [GO:0019843]; structural constituent of ribosome [GO:0003735]; tRNA binding [GO:0000049]; translation [GO:0006412]	GO:0000049; GO:0003735; GO:0005840; GO:0006412; GO:0019843		TIGR01164;	PS00586;PS00701;	IPR016180;IPR036920;IPR000114;IPR020798;	cd01433;	K02878;	COG0197;
PP_0462	932.8079934	958.9300872	1502.603437	1641.221452	3871.480314	-0.732708545	0.073220819	-10.00683345	1.42E-23	1.45E-22	PP_0462	rpmC		50S ribosomal protein L29	Q88QM7	translation [GO:0006412]	ribosome [GO:0005840]	structural constituent of ribosome [GO:0003735]	ribosome [GO:0005840]; structural constituent of ribosome [GO:0003735]; translation [GO:0006412]	GO:0003735; GO:0005840; GO:0006412		TIGR00012;	PS00579;	IPR001854;IPR036049;IPR018254;		K02904;	COG0255;
PP_0463	1884.782948	2091.252402	3104.475649	3522.766333	11162.09706	-0.737058133	0.076728202	-9.606091526	7.54E-22	7.24E-21	PP_0463	rpsQ		30S ribosomal protein S17	Q88QM6	translation [GO:0006412]	ribosome [GO:0005840]	rRNA binding [GO:0019843]; structural constituent of ribosome [GO:0003735]	ribosome [GO:0005840]; rRNA binding [GO:0019843]; structural constituent of ribosome [GO:0003735]; translation [GO:0006412]	GO:0003735; GO:0005840; GO:0006412; GO:0019843		TIGR03635;		IPR012340;IPR019984;IPR000266;		K02961;	COG0186;
PP_0464	1673.241594	1824.982508	2710.713005	2965.9934	13348.22635	-0.698421068	0.069828247	-10.00198488	1.49E-23	1.52E-22	PP_0464	rplN		50S ribosomal protein L14	Q88QM5	translation [GO:0006412]	large ribosomal subunit [GO:0015934]	rRNA binding [GO:0019843]; structural constituent of ribosome [GO:0003735]	large ribosomal subunit [GO:0015934]; rRNA binding [GO:0019843]; structural constituent of ribosome [GO:0003735]; translation [GO:0006412]	GO:0003735; GO:0006412; GO:0015934; GO:0019843		TIGR01067;	PS00049;	IPR036853;IPR000218;IPR005745;IPR019972;		K02874;	COG0093;
PP_0465	1847.533146	1972.320908	2878.440555	3086.773514	12152.58927	-0.643044149	0.065775508	-9.776346384	1.42E-22	1.40E-21	PP_0465	rplX		50S ribosomal protein L24	Q88QM4	translation [GO:0006412]	ribosome [GO:0005840]	rRNA binding [GO:0019843]; structural constituent of ribosome [GO:0003735]	ribosome [GO:0005840]; rRNA binding [GO:0019843]; structural constituent of ribosome [GO:0003735]; translation [GO:0006412]	GO:0003735; GO:0005840; GO:0006412; GO:0019843		TIGR01079;	PS01108;	IPR005824;IPR041988;IPR014722;IPR003256;IPR005825;IPR008991;	cd06089;	K02895;	COG0198;
PP_0466	2669.966916	2955.7798	4278.450061	4716.103999	31127.51706	-0.677003499	0.070669862	-9.579805003	9.72E-22	9.32E-21	PP_0466	rplE		50S ribosomal protein L5	Q88QM3	translation [GO:0006412]	ribosome [GO:0005840]	rRNA binding [GO:0019843]; structural constituent of ribosome [GO:0003735]; tRNA binding [GO:0000049]	ribosome [GO:0005840]; rRNA binding [GO:0019843]; structural constituent of ribosome [GO:0003735]; tRNA binding [GO:0000049]; translation [GO:0006412]	GO:0000049; GO:0003735; GO:0005840; GO:0006412; GO:0019843			PS00358;	IPR002132;IPR020930;IPR031309;IPR020929;IPR022803;IPR031310;		K02931;	COG0094;
PP_0467	2236.299177	2267.273291	3197.745053	3478.60313	13488.2175	-0.56794585	0.06401109	-8.872616444	7.14E-19	6.16E-18	PP_0467	rpsN		30S ribosomal protein S14	Q88QM2	translation [GO:0006412]	ribosome [GO:0005840]	rRNA binding [GO:0019843]; structural constituent of ribosome [GO:0003735]	ribosome [GO:0005840]; rRNA binding [GO:0019843]; structural constituent of ribosome [GO:0003735]; translation [GO:0006412]	GO:0003735; GO:0005840; GO:0006412; GO:0019843				IPR001209;IPR043140;IPR023036;		K02954;	COG0199;
PP_0468	2117.800867	2120.623642	2839.592919	2912.024222	15479.40496	-0.440423713	0.057670829	-7.63685423	2.23E-14	1.56E-13	PP_0468	rpsH		30S ribosomal protein S8	Q88QM1	translation [GO:0006412]	ribosome [GO:0005840]	rRNA binding [GO:0019843]; structural constituent of ribosome [GO:0003735]	ribosome [GO:0005840]; rRNA binding [GO:0019843]; structural constituent of ribosome [GO:0003735]; translation [GO:0006412]	GO:0003735; GO:0005840; GO:0006412; GO:0019843			PS00053;	IPR000630;IPR035987;		K02994;	COG0096;
PP_0469	1938.061572	2071.066568	2816.573239	2942.489576	20565.99901	-0.52254668	0.061991265	-8.429359886	3.48E-17	2.78E-16	PP_0469	rplF		50S ribosomal protein L6	Q88QM0	translation [GO:0006412]	ribosome [GO:0005840]	rRNA binding [GO:0019843]; structural constituent of ribosome [GO:0003735]	ribosome [GO:0005840]; rRNA binding [GO:0019843]; structural constituent of ribosome [GO:0003735]; translation [GO:0006412]	GO:0003735; GO:0005840; GO:0006412; GO:0019843		TIGR03654;	PS00525;	IPR000702;IPR020040;IPR036789;IPR019906;IPR002358;		K02933;	COG0097;
PP_0470	1624.583252	1713.783663	2263.326554	2434.566039	11121.2981	-0.492846036	0.065392762	-7.536706266	4.82E-14	3.33E-13	PP_0470	rplR		50S ribosomal protein L18	Q88QL9	translation [GO:0006412]	ribosome [GO:0005840]	rRNA binding [GO:0019843]; structural constituent of ribosome [GO:0003735]	ribosome [GO:0005840]; rRNA binding [GO:0019843]; structural constituent of ribosome [GO:0003735]; translation [GO:0006412]	GO:0003735; GO:0005840; GO:0006412; GO:0019843		TIGR00060;		IPR005484;IPR004389;		K02881;	COG0256;
PP_0471	1665.451005	1808.202859	2384.735695	2537.523687	16584.41211	-0.502864287	0.065827368	-7.639137125	2.19E-14	1.54E-13	PP_0471	rpsE		30S ribosomal protein S5	Q88QL8	translation [GO:0006412]	small ribosomal subunit [GO:0015935]	rRNA binding [GO:0019843]; structural constituent of ribosome [GO:0003735]	small ribosomal subunit [GO:0015935]; rRNA binding [GO:0019843]; structural constituent of ribosome [GO:0003735]; translation [GO:0006412]	GO:0003735; GO:0006412; GO:0015935; GO:0019843		TIGR01021;	PS00585;PS50881;	IPR000851;IPR005712;IPR005324;IPR020568;IPR014721;IPR013810;IPR018192;		K02988;	COG0098;
PP_0472	2046.305871	2287.903121	3058.026391	3322.75066	7477.549365	-0.557960936	0.074332246	-7.506310763	6.08E-14	4.17E-13	PP_0472	rpmD		50S ribosomal protein L30	Q88QL7	translation [GO:0006412]	large ribosomal subunit [GO:0015934]	structural constituent of ribosome [GO:0003735]	large ribosomal subunit [GO:0015934]; structural constituent of ribosome [GO:0003735]; translation [GO:0006412]	GO:0003735; GO:0006412; GO:0015934		TIGR01308;		IPR036919;IPR005996;IPR016082;	cd01658;	K02907;	COG1841;
PP_0473	1961.996363	2116.85141	2823.382203	3069.200304	17101.77257	-0.530725754	0.067245805	-7.892325041	2.97E-15	2.16E-14	PP_0473	rplO		50S ribosomal protein L15	Q88QL6	translation [GO:0006412]	large ribosomal subunit [GO:0015934]	rRNA binding [GO:0019843]; structural constituent of ribosome [GO:0003735]	large ribosomal subunit [GO:0015934]; rRNA binding [GO:0019843]; structural constituent of ribosome [GO:0003735]; translation [GO:0006412]	GO:0003735; GO:0006412; GO:0015934; GO:0019843		TIGR01071;	PS00475;	IPR036227;IPR030878;IPR005749;IPR001196;IPR021131;		K02876;	COG0200;
PP_0474	1618.599125	1757.99328	2270.405657	2509.255518	42834.07149	-0.501333276	0.068470212	-7.321917974	2.44E-13	1.63E-12	PP_0474	secY		Protein translocase subunit SecY	Q88QL5	intracellular protein transmembrane transport [GO:0065002]; protein targeting [GO:0006605]; protein transport by the Sec complex [GO:0043952]	integral component of membrane [GO:0016021]; plasma membrane [GO:0005886]		integral component of membrane [GO:0016021]; plasma membrane [GO:0005886]; intracellular protein transmembrane transport [GO:0065002]; protein targeting [GO:0006605]; protein transport by the Sec complex [GO:0043952]	GO:0005886; GO:0006605; GO:0016021; GO:0043952; GO:0065002		TIGR00967;	PS00755;	IPR026593;IPR002208;IPR030659;IPR023201;		K03076;	COG0201;
PP_0475	2460.909034	2516.124708	3379.752263	3397.010717	5421.986725	-0.445324646	0.064013478	-6.956732536	3.48E-12	2.18E-11	PP_0475	rpmJ		50S ribosomal protein L36	P61113	translation [GO:0006412]	ribosome [GO:0005840]	structural constituent of ribosome [GO:0003735]	ribosome [GO:0005840]; structural constituent of ribosome [GO:0003735]; translation [GO:0006412]	GO:0003735; GO:0005840; GO:0006412		TIGR01022;	PS00828;	IPR000473;IPR035977;		K02919;	COG0257;
PP_0476	1551.56335	1710.565964	2126.977648	2232.555711	10727.8416	-0.418370087	0.068112147	-6.142371182	8.13E-10	4.33E-09	PP_0476	rpsM		30S ribosomal protein S13	Q88QL3	translation [GO:0006412]	ribosome [GO:0005840]	rRNA binding [GO:0019843]; structural constituent of ribosome [GO:0003735]; tRNA binding [GO:0000049]	ribosome [GO:0005840]; rRNA binding [GO:0019843]; structural constituent of ribosome [GO:0003735]; tRNA binding [GO:0000049]; translation [GO:0006412]	GO:0000049; GO:0003735; GO:0005840; GO:0006412; GO:0019843		TIGR03631;	PS00646;PS50159;	IPR027437;IPR001892;IPR010979;IPR019980;IPR018269;		K02952;	COG0099;
PP_0477	1733.852263	1979.393461	2460.777545	2679.273383	13613.31947	-0.46910379	0.075026885	-6.252475895	4.04E-10	2.21E-09	PP_0477	rpsK		30S ribosomal protein S11	P59374	translation [GO:0006412]	ribosome [GO:0005840]	rRNA binding [GO:0019843]; structural constituent of ribosome [GO:0003735]	ribosome [GO:0005840]; rRNA binding [GO:0019843]; structural constituent of ribosome [GO:0003735]; translation [GO:0006412]	GO:0003735; GO:0005840; GO:0006412; GO:0019843		TIGR03632;	PS00054;	IPR001971;IPR019981;IPR018102;IPR036967;		K02948;	COG0100;
PP_0478	1966.293077	2221.258822	2660.204787	2801.957414	23626.55814	-0.383372743	0.069689342	-5.501167479	3.77E-08	1.77E-07	PP_0478	rpsD		30S ribosomal protein S4	Q88QL2	translation [GO:0006412]	small ribosomal subunit [GO:0015935]	rRNA binding [GO:0019843]; structural constituent of ribosome [GO:0003735]	small ribosomal subunit [GO:0015935]; rRNA binding [GO:0019843]; structural constituent of ribosome [GO:0003735]; translation [GO:0006412]	GO:0003735; GO:0006412; GO:0015935; GO:0019843		TIGR01017;	PS00632;PS50889;	IPR022801;IPR001912;IPR005709;IPR018079;IPR002942;IPR036986;	cd00165;	K02986;	COG0522;
PP_0479	2211.760315	2391.214659	2779.377426	2975.730295	40920.55433	-0.322272118	0.064336801	-5.009141187	5.47E-07	2.35E-06	PP_0479	rpoA		DNA-directed RNA polymerase subunit alpha (RNAP subunit alpha) (EC 2.7.7.6) (RNA polymerase subunit alpha) (Transcriptase subunit alpha)	Q88QL1	transcription, DNA-templated [GO:0006351]		DNA binding [GO:0003677]; DNA-directed 5'-3' RNA polymerase activity [GO:0003899]; protein dimerization activity [GO:0046983]	DNA binding [GO:0003677]; DNA-directed 5'-3' RNA polymerase activity [GO:0003899]; protein dimerization activity [GO:0046983]; transcription, DNA-templated [GO:0006351]	GO:0003677; GO:0003899; GO:0006351; GO:0046983		TIGR02027;		IPR011262;IPR011263;IPR011773;IPR036603;IPR011260;IPR036643;		K03040;	COG0202;
PP_0480	3156.211786	3416.869545	3908.474321	4296.889293	22549.35458	-0.319982194	0.068317018	-4.683784563	2.82E-06	1.12E-05	PP_0480	rplQ		50S ribosomal protein L17	Q88QL0	translation [GO:0006412]	ribosome [GO:0005840]	structural constituent of ribosome [GO:0003735]	ribosome [GO:0005840]; structural constituent of ribosome [GO:0003735]; translation [GO:0006412]	GO:0003735; GO:0005840; GO:0006412		TIGR00059;	PS01167;	IPR000456;IPR036373;		K02879;	COG0203;
PP_0481	48.58964038	52.35966296	212.0225377	229.1590786	3077.946609	-2.127816538	0.07953102	-26.7545486	1.09E-157	9.29E-156	PP_0481	katA		Catalase (EC 1.11.1.6)	Q88QK9	hydrogen peroxide catabolic process [GO:0042744]; response to oxidative stress [GO:0006979]		catalase activity [GO:0004096]; heme binding [GO:0020037]; metal ion binding [GO:0046872]	catalase activity [GO:0004096]; heme binding [GO:0020037]; metal ion binding [GO:0046872]; hydrogen peroxide catabolic process [GO:0042744]; response to oxidative stress [GO:0006979]	GO:0004096; GO:0006979; GO:0020037; GO:0042744; GO:0046872			PS00437;PS00438;PS51402;	IPR018028;IPR040333;IPR024708;IPR024711;IPR011614;IPR037060;IPR002226;IPR010582;IPR020835;	cd08156;	K03781;	COG0753;
PP_0482	510.2264258	486.8041773	1000.891342	1021.2093	5535.149539	-1.020065177	0.065651812	-15.53750223	1.93E-54	4.09E-53	PP_0482	bfr-I		Bacterioferritin (EC 1.16.3.1)	Q88QK8	cellular iron ion homeostasis [GO:0006879]; iron ion transport [GO:0006826]		ferric iron binding [GO:0008199]; ferroxidase activity [GO:0004322]	ferric iron binding [GO:0008199]; ferroxidase activity [GO:0004322]; cellular iron ion homeostasis [GO:0006879]; iron ion transport [GO:0006826]	GO:0004322; GO:0006826; GO:0006879; GO:0008199		TIGR00754;	PS00549;PS50905;	IPR002024;IPR012347;IPR009040;IPR009078;IPR008331;	cd00907;	K03594;	COG2193;
PP_0483	107.1820113	110.5639568	95.73346899	97.97068803	4599.013398	0.168808989	0.066458447	2.540068236	0.011083084	0.02546114	PP_0483	uvrA		UvrABC system protein A (UvrA protein) (Excinuclease ABC subunit A)	Q88QK7	nucleotide-excision repair [GO:0006289]; SOS response [GO:0009432]	cytoplasm [GO:0005737]; excinuclease repair complex [GO:0009380]	ATPase activity [GO:0016887]; ATP binding [GO:0005524]; DNA binding [GO:0003677]; excinuclease ABC activity [GO:0009381]; zinc ion binding [GO:0008270]	cytoplasm [GO:0005737]; excinuclease repair complex [GO:0009380]; ATP binding [GO:0005524]; ATPase activity [GO:0016887]; DNA binding [GO:0003677]; excinuclease ABC activity [GO:0009381]; zinc ion binding [GO:0008270]; nucleotide-excision repair [GO:0006289]; SOS response [GO:0009432]	GO:0003677; GO:0005524; GO:0005737; GO:0006289; GO:0008270; GO:0009380; GO:0009381; GO:0009432; GO:0016887		TIGR00630;	PS00211;PS50893;	IPR003439;IPR017871;IPR027417;IPR004602;IPR041552;IPR041102;		K03701;	COG0178;
PP_0484	99.44454934	87.3156699	109.5562803	107.4708709	2220.860866	-0.21656507	0.085139036	-2.543663653	0.010969666	0.02523158	PP_0484	yajR		MFS domain-containing protein	Q88QK6		integral component of membrane [GO:0016021]	transmembrane transporter activity [GO:0022857]	integral component of membrane [GO:0016021]; transmembrane transporter activity [GO:0022857]	GO:0016021; GO:0022857			PS50850;	IPR011701;IPR020846;IPR036259;			COG2814;
PP_0485	437.9669453	411.4687874	497.7178614	529.1971645	4039.253246	-0.273574828	0.071975526	-3.800942372	0.000144147	0.000468248	PP_0485	ssb		Single-stranded DNA-binding protein (SSB)	Q88QK5	DNA recombination [GO:0006310]; DNA repair [GO:0006281]; DNA replication [GO:0006260]		single-stranded DNA binding [GO:0003697]	single-stranded DNA binding [GO:0003697]; DNA recombination [GO:0006310]; DNA repair [GO:0006281]; DNA replication [GO:0006260]	GO:0003697; GO:0006260; GO:0006281; GO:0006310		TIGR00621;	PS50935;	IPR012340;IPR000424;IPR011344;	cd04496;	K03111;	COG0629;
PP_0486	24.80205807	25.40037731	23.35357739	24.74885957	552.3117983	0.061859533	0.122105621	0.506606761	0.612430763	0.716226096	PP_0486			Transcriptional regulator, GntR family	Q88QK4	biosynthetic process [GO:0009058]		catalytic activity [GO:0003824]; DNA-binding transcription factor activity [GO:0003700]; pyridoxal phosphate binding [GO:0030170]	catalytic activity [GO:0003824]; DNA-binding transcription factor activity [GO:0003700]; pyridoxal phosphate binding [GO:0030170]; biosynthetic process [GO:0009058]	GO:0003700; GO:0003824; GO:0009058; GO:0030170			PS50949;	IPR004839;IPR015424;IPR015422;IPR015421;IPR000524;IPR036388;IPR036390;	cd07377;		COG1167;
PP_0487	14.23340752	14.71640759	13.2292549	10.26923634	165.0170324	0.299565916	0.214543766	1.396292798	0.162626342	0.258891537	PP_0487			Probable membrane transporter protein	Q88QK3		integral component of membrane [GO:0016021]; plasma membrane [GO:0005886]		integral component of membrane [GO:0016021]; plasma membrane [GO:0005886]	GO:0005886; GO:0016021				IPR002781;		K07090;	COG0730;
PP_0488	53.11114244	53.08464434	63.03229124	61.45369776	693.0469714	-0.229360783	0.110837938	-2.069334618	0.038514697	0.076321954	PP_0488			Putative NADP-dependent dehydrogenase HI_1430 (EC 1.1.1.-)	Q88QK2			oxidoreductase activity [GO:0016491]	oxidoreductase activity [GO:0016491]	GO:0016491			PS00061;	IPR036291;IPR020904;IPR002347;		K16066;	COG4221;
PP_0489	184.0960213	163.3587193	410.5968552	429.75951	14372.71066	-1.27410411	0.069972298	-18.2086933	4.40E-74	1.31E-72	PP_0489	fdoG		Formate dehydrogenase-O major subunit (EC 1.2.1.2)	A0A140FVZ1	cellular respiration [GO:0045333]	periplasmic space [GO:0042597]	4 iron, 4 sulfur cluster binding [GO:0051539]; electron transfer activity [GO:0009055]; formate dehydrogenase (cytochrome-c-553) activity [GO:0047111]; formate dehydrogenase (NAD+) activity [GO:0008863]; metal ion binding [GO:0046872]; molybdopterin cofactor binding [GO:0043546]	periplasmic space [GO:0042597]; 4 iron, 4 sulfur cluster binding [GO:0051539]; electron transfer activity [GO:0009055]; formate dehydrogenase (cytochrome-c-553) activity [GO:0047111]; formate dehydrogenase (NAD+) activity [GO:0008863]; metal ion binding [GO:0046872]; molybdopterin cofactor binding [GO:0043546]; cellular respiration [GO:0045333]	GO:0008863; GO:0009055; GO:0042597; GO:0043546; GO:0045333; GO:0046872; GO:0047111; GO:0051539		TIGR01553;	PS51669;PS00551;PS51318;	IPR009010;IPR006443;IPR006657;IPR006656;IPR006963;IPR027467;IPR006311;		K00123;
PP_0490	30.67041906	24.04135175	216.1365137	216.889025	1828.77766	-2.983624244	0.102531145	-29.09968712	3.62E-186	4.23E-184	PP_0490	fdoH		Formate dehydrogenase iron-sulfur subunit	Q88QK1	cellular respiration [GO:0045333]; formate oxidation [GO:0015944]	integral component of membrane [GO:0016021]; plasma membrane [GO:0005886]	4 iron, 4 sulfur cluster binding [GO:0051539]; metal ion binding [GO:0046872]; oxidoreductase activity [GO:0016491]	integral component of membrane [GO:0016021]; plasma membrane [GO:0005886]; 4 iron, 4 sulfur cluster binding [GO:0051539]; metal ion binding [GO:0046872]; oxidoreductase activity [GO:0016491]; cellular respiration [GO:0045333]; formate oxidation [GO:0015944]	GO:0005886; GO:0015944; GO:0016021; GO:0016491; GO:0045333; GO:0046872; GO:0051539		TIGR01582;	PS00198;PS51379;	IPR017896;IPR017900;IPR006470;IPR038384;IPR014603;IPR015246;	cd10558;	K00124;	COG0437;
PP_0491	24.58933624	23.22850525	164.6213931	172.0624616	995.9970274	-2.815380304	0.110175678	-25.55355541	5.01E-144	3.75E-142	PP_0491	fdoI		Formate dehydrogenase-O, gamma subunit (EC 1.2.1.2)	Q88QK0	respiratory electron transport chain [GO:0022904]	formate dehydrogenase complex [GO:0009326]; integral component of membrane [GO:0016021]; plasma membrane [GO:0005886]	electron transfer activity [GO:0009055]; formate dehydrogenase (NAD+) activity [GO:0008863]	formate dehydrogenase complex [GO:0009326]; integral component of membrane [GO:0016021]; plasma membrane [GO:0005886]; electron transfer activity [GO:0009055]; formate dehydrogenase (NAD+) activity [GO:0008863]; respiratory electron transport chain [GO:0022904]	GO:0005886; GO:0008863; GO:0009055; GO:0009326; GO:0016021; GO:0022904		TIGR01583;		IPR011577;IPR016174;IPR006471;		K00127;	COG2864;
PP_0492	43.49902961	36.99193126	209.2292529	217.2112493	1912.73849	-2.404872309	0.092949183	-25.87297951	1.34E-147	1.05E-145	PP_0492	fdhE		Protein FdhE homolog	Q88QJ9		cytoplasm [GO:0005737]		cytoplasm [GO:0005737]	GO:0005737		TIGR01562;		IPR024064;IPR006452;	cd16341;	K02380;	COG3058;
PP_0493	29.61499825	29.16098611	96.64519559	100.5295673	1441.049908	-1.74603154	0.089713738	-19.46225384	2.29E-84	8.00E-83	PP_0493	selA		L-seryl-tRNA(Sec) selenium transferase (EC 2.9.1.1) (Selenocysteine synthase) (Sec synthase) (Selenocysteinyl-tRNA(Sec) synthase)	Q88QJ8	selenocysteine incorporation [GO:0001514]; selenocysteinyl-tRNA(Sec) biosynthetic process [GO:0097056]	cytoplasm [GO:0005737]	L-seryl-tRNASec selenium transferase activity [GO:0004125]	cytoplasm [GO:0005737]; L-seryl-tRNASec selenium transferase activity [GO:0004125]; selenocysteine incorporation [GO:0001514]; selenocysteinyl-tRNA(Sec) biosynthetic process [GO:0097056]	GO:0001514; GO:0004125; GO:0005737; GO:0097056		TIGR00474;		IPR015424;IPR015421;IPR018319;IPR004534;IPR025862;		K01042;	COG1921;
PP_0494	22.13515518	22.65772437	81.11134715	82.33812816	1578.856877	-1.867545233	0.087137585	-21.43214364	6.70E-102	2.96E-100	PP_0494	selB		Selenocysteyl-tRNA-specific translation elongation factor (EC 3.6.5.-)	Q88QJ7	selenocysteine incorporation [GO:0001514]	cytoplasm [GO:0005737]	GTPase activity [GO:0003924]; GTP binding [GO:0005525]; translation elongation factor activity [GO:0003746]	cytoplasm [GO:0005737]; GTP binding [GO:0005525]; GTPase activity [GO:0003924]; translation elongation factor activity [GO:0003746]; selenocysteine incorporation [GO:0001514]	GO:0001514; GO:0003746; GO:0003924; GO:0005525; GO:0005737		TIGR00475;	PS51722;	IPR015190;IPR015191;IPR027417;IPR000795;IPR009000;IPR009001;IPR004535;IPR036388;IPR036390;		K03833;	COG3276;
PP_0495	24.72819008	25.21458563	19.98538732	18.03340138	343.3385369	0.392969086	0.150476019	2.611506406	0.00901443	0.021132867	PP_0495	ansA		Type 1 L-asparaginase (EC 3.5.1.1)	Q88QJ6	cellular amino acid metabolic process [GO:0006520]		asparaginase activity [GO:0004067]	asparaginase activity [GO:0004067]; cellular amino acid metabolic process [GO:0006520]	GO:0004067; GO:0006520			PS00144;PS51732;	IPR036152;IPR006034;IPR020827;IPR040919;IPR027473;IPR041725;IPR027474;IPR037152;	cd08963;	K01424;	COG0252;
PP_0496	117.534281	119.4809653	71.90000131	66.27233522	2134.564097	0.778204977	0.080865945	9.623395556	6.37E-22	6.14E-21	PP_0496			Sodium/alanine symporter	Q88QJ5		integral component of membrane [GO:0016021]; plasma membrane [GO:0005886]	alanine:sodium symporter activity [GO:0015655]	integral component of membrane [GO:0016021]; plasma membrane [GO:0005886]; alanine:sodium symporter activity [GO:0015655]	GO:0005886; GO:0015655; GO:0016021		TIGR00835;	PS00873;	IPR001463;		K03310;	COG1115;
PP_0497	105.1009961	116.8275801	46.86796956	47.69489765	1010.744541	1.230694363	0.10424153	11.80618097	3.63E-32	4.72E-31	PP_0497			Transcriptional regulator, Cro/CI family	Q88QJ4			DNA binding [GO:0003677]	DNA binding [GO:0003677]	GO:0003677				IPR001387;IPR010982;	cd00093;		ENOG502Z9W1;
PP_0498	78.92925164	81.40770753	47.72637027	48.61182166	886.5073594	0.734965122	0.102758692	7.152340198	8.53E-13	5.55E-12	PP_0498			Hydrolase_4 domain-containing protein	Q88QJ3									IPR029058;IPR022742;			COG1073;
PP_0500	102.2374162	105.196106	90.69011358	86.89253407	1343.434982	0.223948429	0.089076932	2.514101298	0.011933615	0.027192356	PP_0500			dTDP-4-dehydrorhamnose reductase (EC 1.1.1.133)	Q88QJ2	dTDP-rhamnose biosynthetic process [GO:0019305]; O antigen biosynthetic process [GO:0009243]		dTDP-4-dehydrorhamnose reductase activity [GO:0008831]	dTDP-4-dehydrorhamnose reductase activity [GO:0008831]; dTDP-rhamnose biosynthetic process [GO:0019305]; O antigen biosynthetic process [GO:0009243]	GO:0008831; GO:0009243; GO:0019305				IPR005913;IPR036291;IPR029903;		K00067;	COG1091;
PP_0501	79.42590642	71.87373041	72.83597692	74.97202926	1100.280882	0.033968231	0.098171783	0.346008083	0.729336641	0.810053168	PP_0501			NAD-dependent epimerase/dehydratase family protein	Q88QJ1			catalytic activity [GO:0003824]	catalytic activity [GO:0003824]	GO:0003824				IPR001509;IPR036291;		K01784;	COG0451;
PP_0502	22.2287282	19.80537553	26.76869995	25.37819723	164.869638	-0.310936289	0.207935404	-1.495350399	0.134823018	0.222588915	PP_0502			HTH hxlR-type domain-containing protein	Q88QJ0								PS51118;	IPR002577;IPR036388;IPR036390;			COG1733;
PP_0503	94.31841088	95.96596022	133.1024055	145.9119261	2231.470111	-0.552003728	0.080917796	-6.821784017	8.99E-12	5.46E-11	PP_0503			Major facilitator family transporter	Q88QI9		integral component of membrane [GO:0016021]	transmembrane transporter activity [GO:0022857]	integral component of membrane [GO:0016021]; transmembrane transporter activity [GO:0022857]	GO:0016021; GO:0022857			PS50850;	IPR011701;IPR020846;IPR036259;			COG2814;
PP_0504	4483.281538	4391.402092	10705.76722	11028.73194	82547.18153	-1.292213379	0.055398196	-23.32591074	2.42E-120	1.41E-118	PP_0504	oprG		Outer membrane protein OprG	Q88QI8		host outer membrane [GO:0044384]; outer membrane [GO:0019867]		host outer membrane [GO:0044384]; outer membrane [GO:0019867]	GO:0019867; GO:0044384			PS00695;	IPR000758;IPR011250;IPR005618;		K07275;	COG3047;
PP_0505	55.56710011	51.64566442	57.10287655	59.19073722	452.0658483	-0.116948289	0.133003728	-0.879285797	0.379246335	0.500134447	PP_0505			Uncharacterized protein	Q88QI7									IPR021727;		K09950;	COG3495;
PP_0506	13.50120535	13.75748422	13.91644039	13.11943611	271.0094813	0.011491247	0.164557465	0.069831208	0.944328007	0.962754368	PP_0506			Putative ABC efflux transporter, permease protein	Q88QI6		integral component of membrane [GO:0016021]; plasma membrane [GO:0005886]		integral component of membrane [GO:0016021]; plasma membrane [GO:0005886]	GO:0005886; GO:0016021				IPR003838;IPR025857;		K02004;	COG0577;
PP_0507	28.84814511	27.68816839	22.32120237	18.52362251	272.9850481	0.468115742	0.170364979	2.747722838	0.006001071	0.014574031	PP_0507			Putative ABC efflux transporter, ATP-binding protein	Q88QI5			ATPase activity [GO:0016887]; ATP binding [GO:0005524]	ATP binding [GO:0005524]; ATPase activity [GO:0016887]	GO:0005524; GO:0016887			PS50893;	IPR003593;IPR003439;IPR027417;		K02003;	COG1136;
PP_0508	52.95821983	58.58491995	30.39197092	30.92681098	396.6584715	0.863101941	0.144278387	5.982198438	2.20E-09	1.14E-08	PP_0508			Uncharacterized protein	Q88QI4									IPR021253;			COG4531;
PP_0509	194.818038	189.1093922	181.9778669	184.5113876	1020.742011	0.067177841	0.096589634	0.695497419	0.486743628	0.605431771	PP_0509			Uncharacterized protein	Q88QI3												ENOG50301I7;
PP_0510	425.1183991	441.7751368	421.1630436	423.6721666	5891.740369	0.037164387	0.064082726	0.579943918	0.561952438	0.67290356	PP_0510	trx		Thioredoxin	Q88QI2	cell redox homeostasis [GO:0045454]; glycerol ether metabolic process [GO:0006662]		protein disulfide oxidoreductase activity [GO:0015035]	protein disulfide oxidoreductase activity [GO:0015035]; cell redox homeostasis [GO:0045454]; glycerol ether metabolic process [GO:0006662]	GO:0006662; GO:0015035; GO:0045454		TIGR01068;	PS00194;PS51352;	IPR005746;IPR036249;IPR017937;IPR013766;IPR011990;		K05838;	COG3118;
PP_0511	58.64591025	59.74137617	60.69766926	72.7248646	655.2560075	-0.171868784	0.12256441	-1.402273168	0.16083369	0.256819678	PP_0511			Putative methyltransferase	A0A140FVZ2	methylation [GO:0032259]		methyltransferase activity [GO:0008168]	methyltransferase activity [GO:0008168]; methylation [GO:0032259]	GO:0008168; GO:0032259				IPR029063;
PP_0512	98.24688794	112.6313292	101.9572542	118.7191679	694.2092009	-0.065244256	0.123072238	-0.530129759	0.596021967	0.702964878	PP_0512			Uncharacterized protein	Q88QI1									IPR039366;			COG3126;
PP_0513	121.8761429	123.7484585	83.8962549	84.90572511	784.3018754	0.541152896	0.106576899	5.077581548	3.82E-07	1.66E-06	PP_0513	nrdR		Transcriptional repressor NrdR	Q88QI0	negative regulation of transcription, DNA-templated [GO:0045892]		ATP binding [GO:0005524]; DNA binding [GO:0003677]; zinc ion binding [GO:0008270]	ATP binding [GO:0005524]; DNA binding [GO:0003677]; zinc ion binding [GO:0008270]; negative regulation of transcription, DNA-templated [GO:0045892]	GO:0003677; GO:0005524; GO:0008270; GO:0045892		TIGR00244;	PS51161;	IPR005144;IPR003796;		K07738;	COG1327;
PP_0514	105.2310306	107.9270753	98.0757304	88.99891926	1794.186177	0.187977645	0.08536919	2.201937784	0.027669704	0.057427687	PP_0514	ribD		Riboflavin biosynthesis protein RibD [Includes: Diaminohydroxyphosphoribosylaminopyrimidine deaminase (DRAP deaminase) (EC 3.5.4.26) (Riboflavin-specific deaminase); 5-amino-6-(5-phosphoribosylamino)uracil reductase (EC 1.1.1.193) (HTP reductase)]	Q88QH9	riboflavin biosynthetic process [GO:0009231]		5-amino-6-(5-phosphoribosylamino)uracil reductase activity [GO:0008703]; diaminohydroxyphosphoribosylaminopyrimidine deaminase activity [GO:0008835]; NADP binding [GO:0050661]; zinc ion binding [GO:0008270]	5-amino-6-(5-phosphoribosylamino)uracil reductase activity [GO:0008703]; diaminohydroxyphosphoribosylaminopyrimidine deaminase activity [GO:0008835]; NADP binding [GO:0050661]; zinc ion binding [GO:0008270]; riboflavin biosynthetic process [GO:0009231]	GO:0008270; GO:0008703; GO:0008835; GO:0009231; GO:0050661		TIGR00326;TIGR00227;	PS00903;PS51747;	IPR016192;IPR002125;IPR016193;IPR024072;IPR004794;IPR011549;IPR002734;		K11752;	COG0117;COG1985;
PP_0515	226.1783443	221.1387307	222.862549	236.0941379	2379.731989	-0.036875718	0.076925609	-0.479368561	0.631676456	0.733056181	PP_0515	ribE		Riboflavin synthase (EC 2.5.1.9)	Q88QH8			riboflavin synthase activity [GO:0004746]	riboflavin synthase activity [GO:0004746]	GO:0004746		TIGR00187;	PS51177;	IPR023366;IPR001783;IPR026017;IPR017938;	cd00402;	K00793;	COG0307;
PP_0516	250.5512962	257.239884	320.6575328	318.1173502	5017.836135	-0.331111783	0.064938643	-5.09884046	3.42E-07	1.50E-06	PP_0516	ribAB-I	ribB	3,4-dihydroxy-2-butanone 4-phosphate synthase (DHBP synthase) (EC 4.1.99.12)	Q88QH7	riboflavin biosynthetic process [GO:0009231]		3,4-dihydroxy-2-butanone-4-phosphate synthase activity [GO:0008686]; hydrolase activity [GO:0016787]; magnesium ion binding [GO:0000287]; manganese ion binding [GO:0030145]	3,4-dihydroxy-2-butanone-4-phosphate synthase activity [GO:0008686]; hydrolase activity [GO:0016787]; magnesium ion binding [GO:0000287]; manganese ion binding [GO:0030145]; riboflavin biosynthetic process [GO:0009231]	GO:0000287; GO:0008686; GO:0009231; GO:0016787; GO:0030145		TIGR00506;		IPR017945;IPR000422;IPR032677;IPR036144;		K14652;	COG0108;COG0807;
PP_0517	352.7854824	370.7257707	375.3639217	367.2220786	2757.246359	-0.037660717	0.074051704	-0.508573265	0.611051373	0.715657244	PP_0517	ribH		6,7-dimethyl-8-ribityllumazine synthase (DMRL synthase) (LS) (Lumazine synthase) (EC 2.5.1.78)	Q88QH6	riboflavin biosynthetic process [GO:0009231]	riboflavin synthase complex [GO:0009349]	6,7-dimethyl-8-ribityllumazine synthase activity [GO:0000906]	riboflavin synthase complex [GO:0009349]; 6,7-dimethyl-8-ribityllumazine synthase activity [GO:0000906]; riboflavin biosynthetic process [GO:0009231]	GO:0000906; GO:0009231; GO:0009349		TIGR00114;		IPR034964;IPR002180;IPR036467;	cd09209;	K00794;	COG0054;
PP_0518	318.6070614	341.18958	341.892589	343.2046425	2656.563208	-0.054365682	0.07572525	-0.717933351	0.472798383	0.592053332	PP_0518	nusB		Transcription antitermination protein NusB (Antitermination factor NusB)	Q88QH5	DNA-templated transcription, termination [GO:0006353]; transcription antitermination [GO:0031564]		RNA binding [GO:0003723]	RNA binding [GO:0003723]; DNA-templated transcription, termination [GO:0006353]; transcription antitermination [GO:0031564]	GO:0003723; GO:0006353; GO:0031564		TIGR01951;		IPR035926;IPR011605;IPR006027;		K03625;	COG0781;
PP_0519	103.7307329	108.8403592	101.2988836	108.1290179	1612.239677	0.021621601	0.08617343	0.250907979	0.801885256	0.864944488	PP_0519	thiL		Thiamine-monophosphate kinase (TMP kinase) (Thiamine-phosphate kinase) (EC 2.7.4.16)	Q88QH4	thiamine biosynthetic process [GO:0009228]; thiamine diphosphate biosynthetic process [GO:0009229]		ATP binding [GO:0005524]; magnesium ion binding [GO:0000287]; thiamine-phosphate kinase activity [GO:0009030]	ATP binding [GO:0005524]; magnesium ion binding [GO:0000287]; thiamine-phosphate kinase activity [GO:0009030]; thiamine biosynthetic process [GO:0009228]; thiamine diphosphate biosynthetic process [GO:0009229]	GO:0000287; GO:0005524; GO:0009030; GO:0009228; GO:0009229		TIGR01379;		IPR010918;IPR036676;IPR016188;IPR036921;IPR006283;	cd02194;	K00946;	COG0611;
PP_0520	110.3837603	107.8373796	112.499773	111.4945659	878.7369517	-0.037657526	0.101547078	-0.370838103	0.710758119	0.797630136	PP_0520	pgpA		Phosphatidylglycerophosphatase A (EC 3.1.3.27) (Phosphatidylglycerolphosphate phosphatase A)	Q88QH3	phosphatidylglycerol biosynthetic process [GO:0006655]; phospholipid catabolic process [GO:0009395]	integral component of membrane [GO:0016021]; plasma membrane [GO:0005886]	metal ion binding [GO:0046872]; phosphatidylglycerophosphatase activity [GO:0008962]	integral component of membrane [GO:0016021]; plasma membrane [GO:0005886]; metal ion binding [GO:0046872]; phosphatidylglycerophosphatase activity [GO:0008962]; phosphatidylglycerol biosynthetic process [GO:0006655]; phospholipid catabolic process [GO:0009395]	GO:0005886; GO:0006655; GO:0008962; GO:0009395; GO:0016021; GO:0046872				IPR026037;IPR036681;IPR007686;	cd06971;	K01095;	COG1267;
PP_0521	110.3484703	112.2455747	120.5632785	118.898502	1355.382264	-0.105461695	0.087722477	-1.202219759	0.229278396	0.340098308	PP_0521			PBPb domain-containing protein	Q88QH2									IPR001638;		K02030;	COG0834;
PP_0522	96.3562379	95.01369948	99.66639774	109.634068	976.2704649	-0.128835389	0.100950894	-1.2762184	0.201878326	0.308801181	PP_0522	ribA		GTP cyclohydrolase-2 (EC 3.5.4.25) (GTP cyclohydrolase II)	Q88QH1	riboflavin biosynthetic process [GO:0009231]		GTP binding [GO:0005525]; GTP cyclohydrolase II activity [GO:0003935]; zinc ion binding [GO:0008270]	GTP binding [GO:0005525]; GTP cyclohydrolase II activity [GO:0003935]; zinc ion binding [GO:0008270]; riboflavin biosynthetic process [GO:0009231]	GO:0003935; GO:0005525; GO:0008270; GO:0009231		TIGR00505;		IPR032677;IPR000926;IPR036144;	cd00641;	K01497;	COG0807;
PP_0523	59.33810862	62.81133384	76.57197868	70.72936527	446.193417	-0.270615641	0.134385253	-2.013730197	0.044037868	0.085841709	PP_0523			Uncharacterized protein	Q88QH0		integral component of membrane [GO:0016021]		integral component of membrane [GO:0016021]	GO:0016021							ENOG5031QEZ;
PP_0524	23.46551596	26.7963124	25.71236184	27.35936766	331.2274652	-0.078526935	0.154627353	-0.507846338	0.61156111	0.716025665	PP_0524			Putative Periplasmic cobalamin-binding protein HutB	Q88QG9								PS50983;	IPR002491;		K02016;	COG0614;
PP_0525	51.30105275	54.58250837	58.55168707	59.94786679	1703.887309	-0.162436741	0.083932469	-1.935326621	0.052950228	0.100524798	PP_0525			TonB-dependent receptor, B12 family	Q88QG8		cell outer membrane [GO:0009279]		cell outer membrane [GO:0009279]	GO:0009279				IPR039426;IPR012910;IPR037066;IPR000531;IPR036942;		K16092;	COG4206;
PP_0526	32.0777386	31.65526782	34.81202433	29.76723126	488.6970308	-0.019670862	0.133181311	-0.147699866	0.882579637	0.922712128	PP_0526			Transposase	Q877S7	transposition, DNA-mediated [GO:0006313]		DNA binding [GO:0003677]; transposase activity [GO:0004803]	DNA binding [GO:0003677]; transposase activity [GO:0004803]; transposition, DNA-mediated [GO:0006313]	GO:0003677; GO:0004803; GO:0006313				IPR003346;IPR002525;			COG3547;
PP_0527	157.0944354	157.9602028	162.9472356	161.3870611	4779.669438	-0.041902736	0.064928428	-0.6453681	0.518688671	0.634505766	PP_1653			Transposase	Q877S7	transposition, DNA-mediated [GO:0006313]		DNA binding [GO:0003677]; transposase activity [GO:0004803]	DNA binding [GO:0003677]; transposase activity [GO:0004803]; transposition, DNA-mediated [GO:0006313]	GO:0003677; GO:0004803; GO:0006313				IPR003346;IPR002525;			COG3547;
PP_0528	66.56200177	67.01883527	64.55980576	72.4267382	947.2897025	-0.035911248	0.103283938	-0.347694413	0.728069693	0.809607726	PP_2134			Transposase	Q877S7	transposition, DNA-mediated [GO:0006313]		DNA binding [GO:0003677]; transposase activity [GO:0004803]	DNA binding [GO:0003677]; transposase activity [GO:0004803]; transposition, DNA-mediated [GO:0006313]	GO:0003677; GO:0004803; GO:0006313				IPR003346;IPR002525;			COG3547;
PP_0529	58.54071024	57.19975443	59.55598341	48.17666429	214.1045831	0.102442295	0.189352068	0.541014925	0.588497295	0.696512622	PP_3502			Transposase	Q877S7	transposition, DNA-mediated [GO:0006313]		DNA binding [GO:0003677]; transposase activity [GO:0004803]	DNA binding [GO:0003677]; transposase activity [GO:0004803]; transposition, DNA-mediated [GO:0006313]	GO:0003677; GO:0004803; GO:0006313				IPR003346;IPR002525;			COG3547;
PP_0530	50.22480504	47.84380475	50.7973996	51.36392806	513.9305244	-0.058815873	0.125249879	-0.469588263	0.638649212	0.738207231	PP_4599			Transposase	Q877S7	transposition, DNA-mediated [GO:0006313]		DNA binding [GO:0003677]; transposase activity [GO:0004803]	DNA binding [GO:0003677]; transposase activity [GO:0004803]; transposition, DNA-mediated [GO:0006313]	GO:0003677; GO:0004803; GO:0006313				IPR003346;IPR002525;			COG3547;
PP_0531	13.09578295	13.87958842	14.25352615	13.27620691	210.814557	-0.029870498	0.18490558	-0.161544602	0.871664485	0.913964234	PP_5050			Transposase	Q877S7	transposition, DNA-mediated [GO:0006313]		DNA binding [GO:0003677]; transposase activity [GO:0004803]	DNA binding [GO:0003677]; transposase activity [GO:0004803]; transposition, DNA-mediated [GO:0006313]	GO:0003677; GO:0004803; GO:0006313				IPR003346;IPR002525;			COG3547;
PP_0532	15.04862647	18.21288442	12.43428834	15.46846799	215.590544	0.254078914	0.195875039	1.297147994	0.194580271	0.300136797	PP_5290			Transposase	Q877S7	transposition, DNA-mediated [GO:0006313]		DNA binding [GO:0003677]; transposase activity [GO:0004803]	DNA binding [GO:0003677]; transposase activity [GO:0004803]; transposition, DNA-mediated [GO:0006313]	GO:0003677; GO:0004803; GO:0006313				IPR003346;IPR002525;			COG3547;
PP_0533	21.15873747	24.80193157	14.36147328	16.62665861	403.2006749	0.569103119	0.149742776	3.800538068	0.000144382	0.000468741	PP_0527	dxs		1-deoxy-D-xylulose-5-phosphate synthase (EC 2.2.1.7) (1-deoxyxylulose-5-phosphate synthase) (DXP synthase) (DXPS)	Q88QG7	1-deoxy-D-xylulose 5-phosphate biosynthetic process [GO:0052865]; terpenoid biosynthetic process [GO:0016114]; thiamine biosynthetic process [GO:0009228]		1-deoxy-D-xylulose-5-phosphate synthase activity [GO:0008661]; magnesium ion binding [GO:0000287]; thiamine pyrophosphate binding [GO:0030976]	1-deoxy-D-xylulose-5-phosphate synthase activity [GO:0008661]; magnesium ion binding [GO:0000287]; thiamine pyrophosphate binding [GO:0030976]; 1-deoxy-D-xylulose 5-phosphate biosynthetic process [GO:0052865]; terpenoid biosynthetic process [GO:0016114]; thiamine biosynthetic process [GO:0009228]	GO:0000287; GO:0008661; GO:0009228; GO:0016114; GO:0030976; GO:0052865		TIGR00204;	PS00802;	IPR005477;IPR029061;IPR009014;IPR005475;IPR020826;IPR033248;	cd02007;	K01662;	COG1154;
PP_0534	15.67391713	16.12751094	9.987649392	7.496320248	134.6622643	0.861203037	0.238658202	3.608520594	0.000307948	0.000952364	PP_0528	ispA		Farnesyl diphosphate synthase (EC 2.5.1.1) (EC 2.5.1.10)	Q88QG6	isoprenoid biosynthetic process [GO:0008299]		dimethylallyltranstransferase activity [GO:0004161]; geranyltranstransferase activity [GO:0004337]	dimethylallyltranstransferase activity [GO:0004161]; geranyltranstransferase activity [GO:0004337]; isoprenoid biosynthetic process [GO:0008299]	GO:0004161; GO:0004337; GO:0008299			PS00723;PS00444;	IPR008949;IPR000092;IPR033749;		K13789;	COG0142;
PP_0535	9.746471314	11.72165654	10.52876171	9.943902403	360.1545577	0.067824482	0.153333802	0.442332228	0.658248813	0.756250578	PP_0529	xseB		Exodeoxyribonuclease 7 small subunit (EC 3.1.11.6) (Exodeoxyribonuclease VII small subunit) (Exonuclease VII small subunit)	Q88QG5	DNA catabolic process [GO:0006308]	cytoplasm [GO:0005737]; exodeoxyribonuclease VII complex [GO:0009318]	exodeoxyribonuclease VII activity [GO:0008855]	cytoplasm [GO:0005737]; exodeoxyribonuclease VII complex [GO:0009318]; exodeoxyribonuclease VII activity [GO:0008855]; DNA catabolic process [GO:0006308]	GO:0005737; GO:0006308; GO:0008855; GO:0009318		TIGR01280;		IPR003761;IPR037004;		K03602;	COG1722;
PP_0536	6.555588349	6.745303161	9.054620574	7.767336401	55.93856964	-0.339696446	0.3467013	-0.979795709	0.327186971	0.447680347	PP_0530	ribB		3,4-dihydroxy-2-butanone 4-phosphate synthase (DHBP synthase) (EC 4.1.99.12)	Q88QG4	riboflavin biosynthetic process [GO:0009231]		3,4-dihydroxy-2-butanone-4-phosphate synthase activity [GO:0008686]; magnesium ion binding [GO:0000287]; manganese ion binding [GO:0030145]	3,4-dihydroxy-2-butanone-4-phosphate synthase activity [GO:0008686]; magnesium ion binding [GO:0000287]; manganese ion binding [GO:0030145]; riboflavin biosynthetic process [GO:0009231]	GO:0000287; GO:0008686; GO:0009231; GO:0030145		TIGR00506;		IPR017945;IPR000422;		K02858;	COG0108;
PP_0537	5.89072442	4.929774754	4.88000533	6.462158335	61.34136903	-0.065976987	0.338980702	-0.19463346	0.845679906	0.894469132	PP_0531			Zeta_toxin domain-containing protein	Q88QG3			ATP binding [GO:0005524]; kinase activity [GO:0016301]	ATP binding [GO:0005524]; kinase activity [GO:0016301]	GO:0005524; GO:0016301				IPR010488;
PP_0538	2208.097885	2317.234745	2189.565137	2277.640767	18720.20683	0.018660185	0.060142138	0.310268072	0.756357109	0.83117794	PP_0532			Uncharacterized protein	Q88QG2									IPR029058;IPR000801;		K23722;	COG2819;
PP_0539	47.63690233	44.84395513	59.03239341	60.34592143	681.6035485	-0.368076296	0.112708805	-3.26572796	0.001091831	0.003077975	PP_0533	pfeS-I		Histidine kinase (EC 2.7.13.3)	Q88QG1		integral component of membrane [GO:0016021]	phosphorelay sensor kinase activity [GO:0000155]	integral component of membrane [GO:0016021]; phosphorelay sensor kinase activity [GO:0000155]	GO:0000155; GO:0016021			PS50885;PS50109;	IPR003660;IPR003594;IPR036890;IPR005467;IPR003661;IPR036097;IPR031930;IPR038428;IPR004358;	cd06225;cd00082;	K19609;	COG2205;
PP_0540	64.83724012	59.70953957	78.43695642	78.47526957	719.092183	-0.33307058	0.111330017	-2.991741032	0.002773915	0.007312811	PP_0534			Putative Transcriptional regulator PfeR	Q88QG0	phosphorelay signal transduction system [GO:0000160]; regulation of transcription, DNA-templated [GO:0006355]		DNA binding [GO:0003677]	DNA binding [GO:0003677]; phosphorelay signal transduction system [GO:0000160]; regulation of transcription, DNA-templated [GO:0006355]	GO:0000160; GO:0003677; GO:0006355			PS51755;PS50110;	IPR011006;IPR001867;IPR001789;IPR039420;IPR036388;	cd00156;cd00383;	K19610;	COG0745;
PP_0541	201.6891638	203.1998959	297.9322342	300.4842315	1815.684149	-0.563614088	0.080445056	-7.006199181	2.45E-12	1.55E-11	PP_0535			Outer membrane ferric siderophore receptor	Q88QF9		cell outer membrane [GO:0009279]; integral component of membrane [GO:0016021]	siderophore uptake transmembrane transporter activity [GO:0015344]; signaling receptor activity [GO:0038023]	cell outer membrane [GO:0009279]; integral component of membrane [GO:0016021]; siderophore uptake transmembrane transporter activity [GO:0015344]; signaling receptor activity [GO:0038023]	GO:0009279; GO:0015344; GO:0016021; GO:0038023		TIGR01783;		IPR012910;IPR037066;IPR039423;IPR000531;IPR036942;IPR010105;		K16088;	COG4773;
PP_0542	56.41630931	58.18750529	71.87692982	70.84550544	830.9261089	-0.316686355	0.103807701	-3.050701949	0.002283071	0.00609036	PP_0536			Hemerythrin domain-containing protein	Q88QF8									IPR012312;			ENOG50344GP;
PP_0543	61.65878258	66.37129636	87.75528215	92.57495713	1696.004911	-0.494149376	0.085918657	-5.751362868	8.85E-09	4.42E-08	PP_0537			Putative transcriptional regulator	Q88QF7			DNA binding [GO:0003677]	DNA binding [GO:0003677]	GO:0003677				IPR001387;IPR010982;IPR036286;	cd00093;		COG2932;
PP_0544	9.931541843	11.27608798	14.23360662	14.74475238	286.7116128	-0.450604474	0.163295426	-2.759443323	0.005789993	0.014104151	PP_0538	ppa		Inorganic pyrophosphatase (EC 3.6.1.1) (Pyrophosphate phospho-hydrolase) (PPase)	Q88QF6	phosphate-containing compound metabolic process [GO:0006796]	cytoplasm [GO:0005737]	inorganic diphosphatase activity [GO:0004427]; magnesium ion binding [GO:0000287]	cytoplasm [GO:0005737]; inorganic diphosphatase activity [GO:0004427]; magnesium ion binding [GO:0000287]; phosphate-containing compound metabolic process [GO:0006796]	GO:0000287; GO:0004427; GO:0005737; GO:0006796			PS00387;	IPR008162;IPR036649;	cd00412;	K01507;	COG0221;
PP_0545	133.3297503	122.7532564	1095.771872	1110.705512	14767.62027	-3.106940484	0.064247436	-48.35898001	0	0	PP_0539	mtfA		Glucose-regulated peptidase	Q88QF5			metallopeptidase activity [GO:0008237]	metallopeptidase activity [GO:0008237]	GO:0008237				IPR024079;IPR010384;IPR042252;		K09933;	COG3228;
PP_0546	74.66493203	76.54427779	91.06794203	99.29984779	2715.023293	-0.332091756	0.077254235	-4.29868675	1.72E-05	6.23E-05	PP_0540	dedA		Conserved inner membrane protein	Q88QF4		integral component of membrane [GO:0016021]; plasma membrane [GO:0005886]		integral component of membrane [GO:0016021]; plasma membrane [GO:0005886]	GO:0005886; GO:0016021				IPR032818;IPR032816;		K03975;	COG0586;
PP_0547	121.0567431	121.8704972	167.5853585	168.178713	3080.173239	-0.466925643	0.070521519	-6.621037814	3.57E-11	2.08E-10	PP_0541			Acetyltransferase, GNAT family	Q88QF3			N-acetyltransferase activity [GO:0008080]	N-acetyltransferase activity [GO:0008080]	GO:0008080			PS51186;	IPR016181;IPR000182;			COG0456;
PP_0548	100.034599	103.6499573	139.6051437	132.5159372	1181.855949	-0.41815983	0.093186467	-4.487345051	7.21E-06	2.75E-05	PP_0542	eutC		Ethanolamine ammonia-lyase light chain (EC 4.3.1.7) (Ethanolamine ammonia-lyase small subunit)	Q88QF2	cellular amino acid metabolic process [GO:0006520]; ethanolamine catabolic process [GO:0046336]		cobalamin binding [GO:0031419]; ethanolamine ammonia-lyase activity [GO:0008851]	cobalamin binding [GO:0031419]; ethanolamine ammonia-lyase activity [GO:0008851]; cellular amino acid metabolic process [GO:0006520]; ethanolamine catabolic process [GO:0046336]	GO:0006520; GO:0008851; GO:0031419; GO:0046336				IPR009246;IPR042251;IPR042255;		K03736;	COG4302;
PP_0549	82.89721941	86.08417124	109.2399152	105.4335007	435.639794	-0.345538322	0.134052084	-2.577642301	0.009947691	0.023041515	PP_0543	eutB		Ethanolamine ammonia-lyase, alpha-subunit (EC 4.3.1.7)	Q88QF1	cellular amino acid metabolic process [GO:0006520]		ethanolamine ammonia-lyase activity [GO:0008851]	ethanolamine ammonia-lyase activity [GO:0008851]; cellular amino acid metabolic process [GO:0006520]	GO:0006520; GO:0008851				IPR013785;IPR010628;		K03735;	COG4303;
PP_0550	98.99047303	107.7483746	148.2817528	157.1133455	1302.379917	-0.562872812	0.093246975	-6.036365375	1.58E-09	8.21E-09	PP_0544			Ethanolamine transporter	Q88QF0		integral component of membrane [GO:0016021]	transmembrane transporter activity [GO:0022857]	integral component of membrane [GO:0016021]; transmembrane transporter activity [GO:0022857]	GO:0016021; GO:0022857		TIGR00908;		IPR002293;IPR004757;		K16238;	COG0531;
PP_0551	69.51457914	73.96735947	68.7537565	70.36143753	2149.286899	0.044567366	0.07922672	0.562529486	0.57375532	0.682810213	PP_0545	aldB-I		Aldehyde dehydrogenase (EC 1.2.1.3)	Q88QE9			aldehyde dehydrogenase (NAD+) activity [GO:0004029]; glyceraldehyde-3-phosphate dehydrogenase (NAD+) (non-phosphorylating) activity [GO:0043878]	aldehyde dehydrogenase (NAD+) activity [GO:0004029]; glyceraldehyde-3-phosphate dehydrogenase (NAD+) (non-phosphorylating) activity [GO:0043878]	GO:0004029; GO:0043878			PS00070;PS00687;	IPR016161;IPR016163;IPR016160;IPR029510;IPR016162;IPR015590;		K00138;	COG1012;
PP_0552	6.885818694	6.980897673	8.859567781	7.659492391	130.4645835	-0.253270809	0.232055792	-1.091422056	0.275087212	0.391188659	PP_0546			Sigma-54 dependent transcriptional regulator	Q88QE8	regulation of transcription, DNA-templated [GO:0006355]		ATP binding [GO:0005524]; sequence-specific DNA binding [GO:0043565]; transcription factor binding [GO:0008134]	ATP binding [GO:0005524]; sequence-specific DNA binding [GO:0043565]; transcription factor binding [GO:0008134]; regulation of transcription, DNA-templated [GO:0006355]	GO:0005524; GO:0006355; GO:0008134; GO:0043565			PS00676;PS50045;	IPR003593;IPR003018;IPR029016;IPR009057;IPR002197;IPR027417;IPR000014;IPR035965;IPR002078;IPR025943;		K21405;	COG3284;
PP_0553	2.340964306	2.76745452	1.452584961	2.1811691	38.15587563	0.493415737	0.43065274	1.145739225	0.251903068	0.365161812	PP_0547	mpl		UDP-N-acetylmuramate--L-alanyl-gamma-D-glutamyl-meso-2,6-diaminoheptandioate ligase (EC 6.3.2.45) (Murein peptide ligase) (UDP-N-acetylmuramate:L-alanyl-gamma-D-glutamyl-meso-diaminopimelate ligase)	Q88QE7	cell cycle [GO:0007049]; cell division [GO:0051301]; cell wall organization [GO:0071555]; peptidoglycan biosynthetic process [GO:0009252]; peptidoglycan turnover [GO:0009254]; regulation of cell shape [GO:0008360]		acid-amino acid ligase activity [GO:0016881]; ATP binding [GO:0005524]	acid-amino acid ligase activity [GO:0016881]; ATP binding [GO:0005524]; cell cycle [GO:0007049]; cell division [GO:0051301]; cell wall organization [GO:0071555]; peptidoglycan biosynthetic process [GO:0009252]; peptidoglycan turnover [GO:0009254]; regulation of cell shape [GO:0008360]	GO:0005524; GO:0007049; GO:0008360; GO:0009252; GO:0009254; GO:0016881; GO:0051301; GO:0071555		TIGR01081;		IPR005757;IPR036565;IPR004101;IPR036615;IPR013221;IPR000713;		K02558;	COG0773;
PP_0554	2.371491638	2.939236887	2.665325791	2.57483785	42.55584622	0.018485775	0.397722563	0.046479071	0.962928415	0.973864866	PP_0548	ubiX		Flavin prenyltransferase UbiX (EC 2.5.1.129)	Q88QE6			flavin prenyltransferase activity [GO:0106141]; lyase activity [GO:0016829]	flavin prenyltransferase activity [GO:0106141]; lyase activity [GO:0016829]	GO:0016829; GO:0106141		TIGR00421;		IPR036551;IPR003382;IPR004507;		K03186;	COG0163;
PP_0555	2.029589469	2.088324576	2.430532265	1.795541323	32.17413793	-0.039128764	0.457208096	-0.085581959	0.931798741	0.954425951	PP_0549			Putative Lipoprotein	Q88QE5									IPR010780;			COG5645;
PP_0556	1.827463371	1.181933701	1.72135624	1.732204283	26.9085092	-0.197285831	0.504378872	-0.391146105	0.695689243	0.785591114	PP_0550			NAD(P)-bd_dom domain-containing protein	Q88QE4									IPR016040;IPR036291;			COG0702;
PP_0557	12.52036301	13.46409912	18.96791452	19.495763	471.1015445	-0.565942392	0.130893262	-4.323693856	1.53E-05	5.60E-05	PP_0551			MORN domain protein	Q88QE3			cysteine-type endopeptidase activity [GO:0004197]	cysteine-type endopeptidase activity [GO:0004197]	GO:0004197			PS50208;	IPR029030;IPR003409;IPR001309;IPR001096;			COG4249;COG4642;
PP_0558	487.16708	479.3421032	1122.277397	1205.658329	17613.12234	-1.268158868	0.061835013	-20.50875076	1.80E-93	7.21E-92	PP_0552	bdhA		2,3-butanediol dehydrogenase (EC 1.1.1.4)	Q88QE2			(R,R)-butanediol dehydrogenase activity [GO:0000721]; zinc ion binding [GO:0008270]	(R,R)-butanediol dehydrogenase activity [GO:0000721]; zinc ion binding [GO:0008270]	GO:0000721; GO:0008270			PS00059;	IPR013149;IPR013154;IPR027399;IPR002328;IPR011032;IPR036291;IPR020843;		K00004;	COG1063;
PP_0559	342.1608154	347.642006	923.2522567	993.9487156	4748.736276	-1.474682516	0.069999212	-21.06713023	1.59E-98	6.87E-97	PP_0553	acoC		Dihydrolipoyllysine-residue acetyltransferase component of acetoin cleaving system (EC 2.3.1.12)	Q88QE1			dihydrolipoyllysine-residue acetyltransferase activity [GO:0004742]	dihydrolipoyllysine-residue acetyltransferase activity [GO:0004742]	GO:0004742			PS50968;PS00189;	IPR003016;IPR029058;IPR000073;IPR000089;IPR011053;		K00627;	COG0508;COG0596;
PP_0560	89.35608869	86.59219537	130.014664	124.6749474	774.2326819	-0.533663892	0.107245315	-4.976104465	6.49E-07	2.77E-06	PP_0554	acoB		Acetoin:2,6-dichlorophenolindophenol oxidoreductase subunit beta (EC 1.1.1.-)	Q88QE0			oxidoreductase activity [GO:0016491]	oxidoreductase activity [GO:0016491]	GO:0016491				IPR029061;IPR009014;IPR005475;IPR033248;		K21417;	COG0022;
PP_0561	26.2780133	27.16647614	31.30928106	32.27163991	818.0565404	-0.250511251	0.104673357	-2.393266609	0.016699102	0.036723623	PP_0555	acoA		Acetoin:2,6-dichlorophenolindophenol oxidoreductase subunit alpha (EC 1.1.1.-)	Q88QD9			oxidoreductase activity, acting on the aldehyde or oxo group of donors, disulfide as acceptor [GO:0016624]	oxidoreductase activity, acting on the aldehyde or oxo group of donors, disulfide as acceptor [GO:0016624]	GO:0016624				IPR001017;IPR029061;		K21416;	COG1071;
PP_0562	47.8586231	45.71589435	60.93382428	57.65453902	1641.204955	-0.34185241	0.085125379	-4.01586946	5.92E-05	0.000200764	PP_0556			Acetoin catabolism protein	Q88QD8	NADP biosynthetic process [GO:0006741]		NAD+ kinase activity [GO:0003951]	NAD+ kinase activity [GO:0003951]; NADP biosynthetic process [GO:0006741]	GO:0003951; GO:0006741				IPR039065;IPR011391;IPR016064;IPR002504;			COG3199;
PP_0563	225.3467955	211.451077	307.3411845	303.7887751	5602.546597	-0.484470978	0.066529207	-7.282079575	3.29E-13	2.18E-12	PP_0557	acoR		Acetoin catabolism regulatory protein	Q88QD7	regulation of transcription, DNA-templated [GO:0006355]		ATP binding [GO:0005524]; sequence-specific DNA binding [GO:0043565]; transcription factor binding [GO:0008134]	ATP binding [GO:0005524]; sequence-specific DNA binding [GO:0043565]; transcription factor binding [GO:0008134]; regulation of transcription, DNA-templated [GO:0006355]	GO:0005524; GO:0006355; GO:0008134; GO:0043565			PS00675;PS00676;PS50045;	IPR003593;IPR003018;IPR029016;IPR009057;IPR002197;IPR027417;IPR002078;IPR025662;IPR025943;		K21405;	COG3284;
PP_0564	283.4324489	293.8749535	349.8245278	365.8415445	5551.51999	-0.309914131	0.065952758	-4.699032175	2.61E-06	1.05E-05	PP_0558	accC		Biotin carboxylase (EC 6.3.4.14) (EC 6.4.1.2)	Q88QD6	fatty acid biosynthetic process [GO:0006633]; malonyl-CoA biosynthetic process [GO:2001295]		acetyl-CoA carboxylase activity [GO:0003989]; ATP binding [GO:0005524]; biotin carboxylase activity [GO:0004075]; metal ion binding [GO:0046872]	acetyl-CoA carboxylase activity [GO:0003989]; ATP binding [GO:0005524]; biotin carboxylase activity [GO:0004075]; metal ion binding [GO:0046872]; fatty acid biosynthetic process [GO:0006633]; malonyl-CoA biosynthetic process [GO:2001295]	GO:0003989; GO:0004075; GO:0005524; GO:0006633; GO:0046872; GO:2001295		TIGR00514;	PS50975;PS50979;PS00866;PS00867;	IPR004549;IPR011761;IPR013815;IPR005481;IPR011764;IPR005482;IPR005479;IPR016185;IPR011054;		K01961;	COG0439;
PP_0565	233.661872	218.0070072	250.3271526	253.2116757	2011.099175	-0.156699088	0.080733279	-1.940947901	0.052264597	0.099357638	PP_0559	accB		Biotin carboxyl carrier protein of acetyl-CoA carboxylase	Q88QD5	fatty acid biosynthetic process [GO:0006633]	acetyl-CoA carboxylase complex [GO:0009317]	acetyl-CoA carboxylase activity [GO:0003989]	acetyl-CoA carboxylase complex [GO:0009317]; acetyl-CoA carboxylase activity [GO:0003989]; fatty acid biosynthetic process [GO:0006633]	GO:0003989; GO:0006633; GO:0009317		TIGR00531;	PS00188;PS50968;	IPR001249;IPR001882;IPR000089;IPR011053;		K02160;	COG0511;
PP_0566	81.52002504	83.2691356	78.74670879	71.20141887	461.6209935	0.135630176	0.132827793	1.02109787	0.307208072	0.425960773	PP_0560	aroQ1	aroQ-1	3-dehydroquinate dehydratase 1 (3-dehydroquinase 1) (EC 4.2.1.10) (Type II DHQase 1)	Q88QD4	aromatic amino acid family biosynthetic process [GO:0009073]; chorismate biosynthetic process [GO:0009423]		3-dehydroquinate dehydratase activity [GO:0003855]	3-dehydroquinate dehydratase activity [GO:0003855]; aromatic amino acid family biosynthetic process [GO:0009073]; chorismate biosynthetic process [GO:0009423]	GO:0003855; GO:0009073; GO:0009423		TIGR01088;	PS01029;	IPR001874;IPR018509;IPR036441;	cd00466;	K03786;	COG0757;
PP_0567	61.38836562	62.24603818	62.9002747	63.64954771	1887.975137	-0.033610795	0.079565364	-0.422429984	0.672711196	0.767835159	PP_0561	dsbD-I	dsbD	Thiol:disulfide interchange protein DsbD (EC 1.8.1.8) (Protein-disulfide reductase) (Disulfide reductase)	Q88QD3	cytochrome complex assembly [GO:0017004]	integral component of membrane [GO:0016021]; plasma membrane [GO:0005886]	electron transfer activity [GO:0009055]; protein-disulfide reductase activity [GO:0047134]	integral component of membrane [GO:0016021]; plasma membrane [GO:0005886]; electron transfer activity [GO:0009055]; protein-disulfide reductase activity [GO:0047134]; cytochrome complex assembly [GO:0017004]	GO:0005886; GO:0009055; GO:0016021; GO:0017004; GO:0047134			PS51352;	IPR003834;IPR035671;IPR028250;IPR036929;IPR022910;IPR036249;IPR013766;	cd02953;	K04084;	COG4232;
PP_0568	24.78754828	21.15039255	27.75077145	27.27765902	181.5248153	-0.260118928	0.200531596	-1.297146847	0.194580665	0.300136797	PP_0562	ctpL		Methyl-accepting chemotaxis protein CtpL	Q88QD2	chemotaxis [GO:0006935]; signal transduction [GO:0007165]	integral component of membrane [GO:0016021]	transmembrane signaling receptor activity [GO:0004888]	integral component of membrane [GO:0016021]; transmembrane signaling receptor activity [GO:0004888]; chemotaxis [GO:0006935]; signal transduction [GO:0007165]	GO:0004888; GO:0006935; GO:0007165; GO:0016021			PS50111;PS50885;	IPR004090;IPR003660;IPR004089;			COG0840;
PP_0569	7.45876658	7.929026085	8.046850557	8.968312899	170.9366384	-0.144663098	0.204334727	-0.707971182	0.478963154	0.597904605	PP_0563			Response regulator	Q88QD1	phosphorelay signal transduction system [GO:0000160]			phosphorelay signal transduction system [GO:0000160]	GO:0000160		TIGR00254;	PS50887;PS50110;	IPR011006;IPR000160;IPR029787;IPR043128;IPR001789;	cd01949;cd00156;		COG3706;
PP_0570	18.21034177	18.98037963	22.87664777	25.04618978	1645.002151	-0.365594638	0.087315153	-4.187069782	2.83E-05	0.000100143	PP_0564			Uncharacterized protein	Q88QD0		integral component of membrane [GO:0016021]		integral component of membrane [GO:0016021]	GO:0016021				IPR016936;			COG5345;
PP_0571	69.57787073	75.47490921	89.05654042	89.93604635	429.2788642	-0.303496375	0.135847685	-2.234093089	0.025476949	0.053410195	PP_0565			Putative enzyme (EC 3.6.-.-)	Q88QC9			hydrolase activity, acting on acid anhydrides [GO:0016817]; metal ion binding [GO:0046872]	hydrolase activity, acting on acid anhydrides [GO:0016817]; metal ion binding [GO:0046872]	GO:0016817; GO:0046872			PS51462;	IPR015797;IPR000086;IPR024195;			COG1443;
PP_0572	9.997272232	9.612057005	9.796802589	9.010110225	356.6976132	0.059964768	0.147098811	0.407649578	0.68353096	0.775453836	PP_0566	yciH		Translation-related factor	Q88QC8			translation initiation factor activity [GO:0003743]	translation initiation factor activity [GO:0003743]	GO:0003743		TIGR01158;	PS50296;	IPR001950;IPR005872;IPR036877;	cd11567;	K03113;	COG0023;
PP_0573	10.99547253	10.55723737	13.05052854	13.65808433	328.2333712	-0.309110935	0.151331355	-2.042609971	0.041091063	0.080714589	PP_0567	speA		Biosynthetic arginine decarboxylase (ADC) (EC 4.1.1.19)	Q88QC7	arginine catabolic process [GO:0006527]; spermidine biosynthetic process [GO:0008295]		arginine decarboxylase activity [GO:0008792]; metal ion binding [GO:0046872]	arginine decarboxylase activity [GO:0008792]; metal ion binding [GO:0046872]; arginine catabolic process [GO:0006527]; spermidine biosynthetic process [GO:0008295]	GO:0006527; GO:0008295; GO:0008792; GO:0046872		TIGR01273;	PS00879;	IPR009006;IPR040634;IPR041128;IPR002985;IPR022657;IPR022644;IPR000183;IPR029066;	cd06830;	K01585;	COG1166;
PP_0574	108.9260903	110.0339205	146.9354185	154.9058792	1595.465797	-0.462988266	0.084779454	-5.461090415	4.73E-08	2.21E-07	PP_0568			Y1_Tnp domain-containing protein	Q88QC6	transposition, DNA-mediated [GO:0006313]		DNA binding [GO:0003677]; transposase activity [GO:0004803]	DNA binding [GO:0003677]; transposase activity [GO:0004803]; transposition, DNA-mediated [GO:0006313]	GO:0003677; GO:0004803; GO:0006313				IPR002686;IPR036515;			COG1943;
PP_0575	27.97831456	28.06527922	34.58568187	34.17628016	231.7657402	-0.295128077	0.175771246	-1.679046399	0.093143001	0.162126043	PP_0569			MATE efflux family protein	Q88QC5		integral component of membrane [GO:0016021]	antiporter activity [GO:0015297]; xenobiotic transmembrane transporter activity [GO:0042910]	integral component of membrane [GO:0016021]; antiporter activity [GO:0015297]; xenobiotic transmembrane transporter activity [GO:0042910]	GO:0015297; GO:0016021; GO:0042910		TIGR00797;		IPR002528;		K03327;	COG0534;
PP_0576	87.15543807	84.99969523	100.9453476	96.91591792	831.5535855	-0.200883607	0.104131263	-1.9291383	0.053713695	0.101836374	PP_0570	yfhM		Alpha-2-macroglobulin	Q88QC4		extracellular space [GO:0005615]; plasma membrane [GO:0005886]	endopeptidase inhibitor activity [GO:0004866]	extracellular space [GO:0005615]; plasma membrane [GO:0005886]; endopeptidase inhibitor activity [GO:0004866]	GO:0004866; GO:0005615; GO:0005886				IPR026284;IPR011625;IPR040639;IPR011626;IPR021868;IPR041203;IPR041462;IPR041246;IPR001599;IPR002890;IPR008930;		K06894;	COG2373;
PP_0577	40.56068456	40.43028385	38.17118877	42.7866404	444.4075006	0.001121916	0.135329327	0.008290264	0.993385402	0.996761242	PP_0571			Uncharacterized protein	Q88QC3		integral component of membrane [GO:0016021]		integral component of membrane [GO:0016021]	GO:0016021							ENOG5033109;
PP_0578	24.84848938	23.75213966	25.07565841	23.51141659	287.3869204	0.000198646	0.160829016	0.001235135	0.999014505	0.999905687	PP_0572	pbpC		Penicillin-insensitive transglycosylase (EC 2.4.1.129) (Peptidoglycan TGase)	Q88QC2	peptidoglycan biosynthetic process [GO:0009252]		carboxypeptidase activity [GO:0004180]; penicillin binding [GO:0008658]; peptidoglycan glycosyltransferase activity [GO:0008955]	carboxypeptidase activity [GO:0004180]; penicillin binding [GO:0008658]; peptidoglycan glycosyltransferase activity [GO:0008955]; peptidoglycan biosynthetic process [GO:0009252]	GO:0004180; GO:0008658; GO:0008955; GO:0009252		TIGR02073;		IPR012338;IPR001264;IPR023346;IPR011815;IPR009647;IPR036950;IPR001460;		K05367;	COG4953;
PP_0579	25.56485816	23.74531466	25.40717828	19.07143891	147.5428749	0.14751443	0.227795438	0.647574119	0.517260441	0.633449263	PP_0573			Uncharacterized protein	Q88QC1									IPR005565;IPR013686;			COG2831;
PP_0580	9.707250101	10.65405026	12.96518806	12.79586623	154.9335523	-0.339710107	0.212892515	-1.595688351	0.110558391	0.188348792	PP_0574			DNA-binding response regulator, LuxR family	Q88QC0	phosphorelay signal transduction system [GO:0000160]; regulation of transcription, DNA-templated [GO:0006355]		DNA binding [GO:0003677]	DNA binding [GO:0003677]; phosphorelay signal transduction system [GO:0000160]; regulation of transcription, DNA-templated [GO:0006355]	GO:0000160; GO:0003677; GO:0006355			PS50043;PS50110;	IPR011006;IPR016032;IPR001789;IPR000792;IPR036388;	cd06170;cd00156;		COG2197;
PP_0581	18.49944705	19.4477126	20.50593809	26.35976194	459.4548626	-0.303762505	0.146068254	-2.079592912	0.037562888	0.074779205	PP_0575			Peptidase_A24 domain-containing protein	Q88QB9		integral component of membrane [GO:0016021]	aspartic-type endopeptidase activity [GO:0004190]	integral component of membrane [GO:0016021]; aspartic-type endopeptidase activity [GO:0004190]	GO:0004190; GO:0016021				IPR000045;		K02278;	COG4960;
PP_0582	20.92451688	20.64222239	25.1097946	26.33601103	468.6696103	-0.307378586	0.129992028	-2.364595664	0.018049765	0.03936478	PP_0576			Putative Lipoprotein	Q88QB8									IPR025411;			ENOG5032YB2;
PP_0583	57.8940396	55.64180193	45.35417198	45.12045715	627.3956067	0.327622345	0.115990448	2.824563142	0.004734512	0.011747285	PP_0577			DUF4136 domain-containing protein	Q88QB7									IPR025411;			ENOG5031H38;
PP_0584	24.44868809	26.90723142	55.49207875	57.69908309	1261.190982	-1.140299564	0.094717299	-12.03897893	2.22E-33	2.96E-32	PP_0578	cmoM		tRNA 5-carboxymethoxyuridine methyltransferase (EC 2.1.1.-) (cmo5U methyltransferase)	Q88QB6			tRNA 5-carboxymethoxyuridine methyltransferase activity [GO:0097697]	tRNA 5-carboxymethoxyuridine methyltransferase activity [GO:0097697]	GO:0097697				IPR033664;IPR029063;		K06219;	COG2227;
PP_0585	64.52794126	67.22355766	254.8187142	256.1780937	1041.542931	-1.955637028	0.100663435	-19.42748156	4.52E-84	1.56E-82	PP_0579			Uncharacterized protein	Q88QB5	nucleoside triphosphate catabolic process [GO:0009143]		metal ion binding [GO:0046872]; nucleoside-triphosphate diphosphatase activity [GO:0047429]	metal ion binding [GO:0046872]; nucleoside-triphosphate diphosphatase activity [GO:0047429]; nucleoside triphosphate catabolic process [GO:0009143]	GO:0009143; GO:0046872; GO:0047429				IPR025984;	cd11537;		COG1694;
PP_0586	148.9852567	150.4601602	370.8330989	394.2552378	10073.14512	-1.353299257	0.062830929	-21.53874349	6.75E-103	3.05E-101	PP_0580			MaoC domain protein	Q88QB4	fatty acid biosynthetic process [GO:0006633]; oxidation-reduction process [GO:0055114]	fatty acid synthase complex [GO:0005835]	fatty acid synthase activity [GO:0004312]	fatty acid synthase complex [GO:0005835]; fatty acid synthase activity [GO:0004312]; fatty acid biosynthetic process [GO:0006633]; oxidation-reduction process [GO:0055114]	GO:0004312; GO:0005835; GO:0006633; GO:0055114				IPR003965;IPR029069;IPR002539;			COG2030;
PP_0587	148.5996882	152.3136888	207.211465	184.5278281	1056.868346	-0.380966614	0.100406626	-3.794237794	0.000148098	0.000479693	PP_0581			3-oxoacyl-(Acyl-carrier-protein) reductase	Q88QB3			oxidoreductase activity [GO:0016491]	oxidoreductase activity [GO:0016491]	GO:0016491			PS00061;	IPR036291;IPR020904;IPR002347;		K00059;	COG1028;
PP_0588	158.4497765	145.2703967	150.7731517	135.6200473	460.6754397	0.084460995	0.135044639	0.625430196	0.531688749	0.646741952	PP_0582			Thiolase family protein	Q88QB2			transferase activity, transferring acyl groups other than amino-acyl groups [GO:0016747]	transferase activity, transferring acyl groups other than amino-acyl groups [GO:0016747]	GO:0016747		TIGR01930;		IPR002155;IPR016039;IPR020617;IPR020616;	cd00751;	K00626;	COG0183;
PP_0589	28.0350639	29.51834421	21.23431719	22.90378536	473.9107806	0.383149015	0.13146767	2.914397249	0.003563761	0.009142049	PP_0583			Transcriptional regulator, AraC family	Q88QB1			DNA-binding transcription factor activity [GO:0003700]; sequence-specific DNA binding [GO:0043565]	DNA-binding transcription factor activity [GO:0003700]; sequence-specific DNA binding [GO:0043565]	GO:0003700; GO:0043565			PS00041;PS01124;	IPR003313;IPR009057;IPR018060;IPR018062;IPR011051;			COG1917;COG2207;
PP_0590	41.00538219	44.65524303	64.03845787	63.94541282	601.4289555	-0.57949367	0.119264022	-4.858914347	1.18E-06	4.91E-06	PP_0584			Methyl-accepting chemotaxis transducer	Q88QB0	chemotaxis [GO:0006935]; signal transduction [GO:0007165]	integral component of membrane [GO:0016021]	transmembrane signaling receptor activity [GO:0004888]	integral component of membrane [GO:0016021]; transmembrane signaling receptor activity [GO:0004888]; chemotaxis [GO:0006935]; signal transduction [GO:0007165]	GO:0004888; GO:0006935; GO:0007165; GO:0016021			PS50111;PS50885;	IPR004090;IPR033479;IPR003660;IPR004089;IPR029151;	cd06225;	K03406;	COG0840;
PP_0591	106.5520198	110.5332428	142.4082878	146.4909813	1891.211023	-0.412292312	0.080522581	-5.120207383	3.05E-07	1.35E-06	PP_0585			Putative metal-sensitive transcriptional regulator, MerR family	Q88QA9	positive regulation of transcription, DNA-templated [GO:0045893]		copper ion binding [GO:0005507]; DNA binding [GO:0003677]; DNA-binding transcription factor activity [GO:0003700]	copper ion binding [GO:0005507]; DNA binding [GO:0003677]; DNA-binding transcription factor activity [GO:0003700]; positive regulation of transcription, DNA-templated [GO:0045893]	GO:0003677; GO:0003700; GO:0005507; GO:0045893		TIGR02044;	PS00552;PS50937;	IPR011789;IPR009061;IPR000551;IPR015358;	cd01108;	K19591;	COG0789;
PP_0592	193.4215505	193.2384182	173.7153167	178.1813403	2000.483384	0.135995882	0.078554945	1.731219873	0.083412556	0.147803045	PP_0586	cadA-II		Cadmium translocating P-type ATPase (EC 3.6.3.3)	Q88QA8	copper ion transport [GO:0006825]	integral component of membrane [GO:0016021]; plasma membrane [GO:0005886]	ATP binding [GO:0005524]; cadmium transmembrane transporter activity, phosphorylative mechanism [GO:0008551]; copper ion binding [GO:0005507]; hydrolase activity [GO:0016787]	integral component of membrane [GO:0016021]; plasma membrane [GO:0005886]; ATP binding [GO:0005524]; cadmium transmembrane transporter activity, phosphorylative mechanism [GO:0008551]; copper ion binding [GO:0005507]; hydrolase activity [GO:0016787]; copper ion transport [GO:0006825]	GO:0005507; GO:0005524; GO:0005886; GO:0006825; GO:0008551; GO:0016021; GO:0016787		TIGR01525;TIGR01494;TIGR00003;	PS00154;PS01047;PS50846;	IPR023299;IPR018303;IPR023298;IPR008250;IPR036412;IPR023214;IPR017969;IPR006122;IPR006121;IPR036163;IPR027256;IPR001757;	cd00371;	K17686;	COG2217;
PP_0593	68.80366123	63.81229747	62.503905	67.66505147	606.1089686	0.027377309	0.120126841	0.227903344	0.819721383	0.877470506	PP_0587			Uncharacterized protein	Q88QA7
PP_0594	91.15420982	94.32593474	86.54620381	90.67363011	1063.934466	0.065839731	0.096100809	0.685111097	0.493273818	0.611284161	PP_0588			Putative copper-binding chaperone	Q88QA6	metal ion transport [GO:0030001]		metal ion binding [GO:0046872]	metal ion binding [GO:0046872]; metal ion transport [GO:0030001]	GO:0030001; GO:0046872			PS01047;PS50846;	IPR017969;IPR006121;IPR036163;	cd00371;	K07213;	COG2608;
PP_0595	96.03959884	101.1673448	77.98635168	80.58078463	1287.690223	0.314656388	0.090930489	3.460405751	0.000539362	0.001600117	PP_0589	ydgK		Bcr/CflA family efflux transporter	Q88QA5	xenobiotic detoxification by transmembrane export across the plasma membrane [GO:1990961]	integral component of membrane [GO:0016021]; plasma membrane [GO:0005886]	xenobiotic transmembrane transporter activity [GO:0042910]	integral component of membrane [GO:0016021]; plasma membrane [GO:0005886]; xenobiotic transmembrane transporter activity [GO:0042910]; xenobiotic detoxification by transmembrane export across the plasma membrane [GO:1990961]	GO:0005886; GO:0016021; GO:0042910; GO:1990961		TIGR00710;	PS50850;	IPR004812;IPR011701;IPR020846;IPR036259;		K07552;	COG2814;
PP_0596	132.0099535	135.4932995	404.7926825	383.0608124	5604.815226	-1.558466911	0.067016911	-23.25483067	1.27E-119	7.28E-118	PP_0590			Transcriptional regulator, ArsR family	Q88QA4			DNA-binding transcription factor activity [GO:0003700]	DNA-binding transcription factor activity [GO:0003700]	GO:0003700			PS50987;	IPR001845;IPR036388;IPR036390;			COG0640;
PP_0597	121.3460842	113.4276615	250.4065484	230.2304017	4214.057324	-1.033700729	0.074264774	-13.91912582	4.85E-44	8.37E-43	PP_0591			Adenine deaminase (ADE) (EC 3.5.4.2) (Adenine aminohydrolase) (AAH)	Q88QA3	adenine catabolic process [GO:0006146]; hypoxanthine salvage [GO:0043103]; nucleotide metabolic process [GO:0009117]		adenine deaminase activity [GO:0000034]; zinc ion binding [GO:0008270]	adenine deaminase activity [GO:0000034]; zinc ion binding [GO:0008270]; adenine catabolic process [GO:0006146]; hypoxanthine salvage [GO:0043103]; nucleotide metabolic process [GO:0009117]	GO:0000034; GO:0006146; GO:0008270; GO:0009117; GO:0043103		TIGR01430;		IPR001365;IPR028892;IPR006330;IPR032466;	cd01320;	K21053;	COG1816;
PP_0598	39.76560296	38.59550777	41.10069053	42.57065245	421.6385945	-0.094353766	0.135689861	-0.69536342	0.486827579	0.605431771	PP_0592			Oxidoreductase, short chain dehydrogenase/reductase family	Q88QA2									IPR036291;IPR002347;			COG1028;
PP_0599	77.68567554	78.67641075	107.3162293	108.5918187	3377.296791	-0.465519421	0.069345985	-6.712997495	1.91E-11	1.13E-10	PP_0593	yigZ		Putative ribosome-binding factor	Q88QA1									IPR035647;IPR023582;IPR001498;IPR036956;IPR020568;IPR015269;			COG1739;
PP_0600	1497.201721	1418.320441	1561.903694	1493.000654	6567.558849	-0.067395063	0.065876918	-1.023045182	0.306286484	0.42510321	PP_0594			Transcriptional regulator, TetR family	Q88QA0	negative regulation of transcription, DNA-templated [GO:0045892]		DNA binding [GO:0003677]	DNA binding [GO:0003677]; negative regulation of transcription, DNA-templated [GO:0045892]	GO:0003677; GO:0045892			PS50977;	IPR009057;IPR001647;IPR036271;IPR013573;		K09017;	COG1309;
PP_0601	43.74431285	47.51696034	39.61313313	38.27192246	1026.350288	0.228370804	0.09937776	2.298007156	0.021561382	0.046148577	PP_0595			Transcriptional regulator, LysR family	Q88Q99			DNA-binding transcription factor activity [GO:0003700]	DNA-binding transcription factor activity [GO:0003700]	GO:0003700			PS50931;	IPR005119;IPR000847;IPR036388;IPR036390;		K21699;	COG0583;
PP_0602	113.4631571	103.8013698	103.2162126	102.5587337	1586.192246	0.078503424	0.087441894	0.897778174	0.369303823	0.490597785	PP_0596			Omega-amino acid--pyruvate aminotransferase (EC 2.6.1.18)	Q88Q98			beta-alanine-pyruvate transaminase activity [GO:0016223]; pyridoxal phosphate binding [GO:0030170]	beta-alanine-pyruvate transaminase activity [GO:0016223]; pyridoxal phosphate binding [GO:0030170]	GO:0016223; GO:0030170			PS00600;	IPR005814;IPR015424;IPR015422;IPR015421;	cd00610;	K00822;	COG0161;
PP_0603	197.0492248	200.588172	269.4584576	286.3950226	10646.43492	-0.483212103	0.062337881	-7.751500333	9.08E-15	6.48E-14	PP_0597	mmsA-I		Methylmalonate-semialdehyde dehydrogenase (EC 1.2.1.27)	Q88Q97			methylmalonate-semialdehyde dehydrogenase (acylating) activity [GO:0004491]	methylmalonate-semialdehyde dehydrogenase (acylating) activity [GO:0004491]	GO:0004491		TIGR01722;	PS00070;	IPR016161;IPR016163;IPR016160;IPR016162;IPR015590;IPR010061;	cd07085;	K00140;	COG1012;
PP_0604	152.4319794	152.035404	200.7874901	219.3671333	1517.051951	-0.464377525	0.088302905	-5.258915605	1.45E-07	6.51E-07	PP_0598			Paraquat-inducible protein A	A0A140FVZ4		integral component of membrane [GO:0016021]		integral component of membrane [GO:0016021]	GO:0016021				IPR007498;		K03808;
PP_0605	246.4808209	241.5678195	310.7800766	331.930205	1952.713579	-0.396935774	0.081210862	-4.887717761	1.02E-06	4.26E-06	PP_0599			Paraquat-inducible protein B	Q88Q96		integral component of membrane [GO:0016021]		integral component of membrane [GO:0016021]	GO:0016021				IPR003399;			COG3008;
PP_0606	218.8620364	229.2053709	275.229275	280.4785174	3751.79596	-0.310628477	0.069432492	-4.473820093	7.68E-06	2.91E-05	PP_0600	rpsT		30S ribosomal protein S20	Q88Q95	translation [GO:0006412]	ribosome [GO:0005840]	rRNA binding [GO:0019843]; structural constituent of ribosome [GO:0003735]	ribosome [GO:0005840]; rRNA binding [GO:0019843]; structural constituent of ribosome [GO:0003735]; translation [GO:0006412]	GO:0003735; GO:0005840; GO:0006412; GO:0019843		TIGR00029;		IPR002583;IPR036510;		K02968;	COG0268;
PP_0607	16.32425843	16.20937647	17.9488192	16.96656438	128.4449925	-0.10220644	0.231411581	-0.441665192	0.658731502	0.756496156	PP_0601	murJ		Probable lipid II flippase MurJ	Q88Q94	cell wall organization [GO:0071555]; peptidoglycan biosynthetic process [GO:0009252]; regulation of cell shape [GO:0008360]	integral component of plasma membrane [GO:0005887]	lipid-linked peptidoglycan transporter activity [GO:0015648]	integral component of plasma membrane [GO:0005887]; lipid-linked peptidoglycan transporter activity [GO:0015648]; cell wall organization [GO:0071555]; peptidoglycan biosynthetic process [GO:0009252]; regulation of cell shape [GO:0008360]	GO:0005887; GO:0008360; GO:0009252; GO:0015648; GO:0071555		TIGR01695;		IPR004268;	cd13123;	K03980;	COG0728;
PP_0608	1.045962775	1.38372726	1.515740829	1.3880167	7.759411936	-0.258524723	0.913051384	-0.283143674	0.777066704	NA	PP_0602	ribF		Riboflavin biosynthesis protein [Includes: Riboflavin kinase (EC 2.7.1.26) (Flavokinase); FMN adenylyltransferase (EC 2.7.7.2) (FAD pyrophosphorylase) (FAD synthase)]	Q88Q93	FAD biosynthetic process [GO:0006747]; FMN biosynthetic process [GO:0009398]; riboflavin biosynthetic process [GO:0009231]		ATP binding [GO:0005524]; FMN adenylyltransferase activity [GO:0003919]; riboflavin kinase activity [GO:0008531]	ATP binding [GO:0005524]; FMN adenylyltransferase activity [GO:0003919]; riboflavin kinase activity [GO:0008531]; FAD biosynthetic process [GO:0006747]; FMN biosynthetic process [GO:0009398]; riboflavin biosynthetic process [GO:0009231]	GO:0003919; GO:0005524; GO:0006747; GO:0008531; GO:0009231; GO:0009398		TIGR00083;		IPR015864;IPR023468;IPR002606;IPR015865;IPR023465;IPR014729;	cd02064;	K11753;	COG0196;
PP_0609	2.820972029	2.726693562	4.010544485	3.630055635	33.53835952	-0.462197278	0.443916057	-1.041181707	0.297791224	0.417111957	PP_0603	ileS		Isoleucine--tRNA ligase (EC 6.1.1.5) (Isoleucyl-tRNA synthetase) (IleRS)	Q88Q92	isoleucyl-tRNA aminoacylation [GO:0006428]	cytoplasm [GO:0005737]	aminoacyl-tRNA editing activity [GO:0002161]; ATP binding [GO:0005524]; isoleucine-tRNA ligase activity [GO:0004822]; tRNA binding [GO:0000049]; zinc ion binding [GO:0008270]	cytoplasm [GO:0005737]; aminoacyl-tRNA editing activity [GO:0002161]; ATP binding [GO:0005524]; isoleucine-tRNA ligase activity [GO:0004822]; tRNA binding [GO:0000049]; zinc ion binding [GO:0008270]; isoleucyl-tRNA aminoacylation [GO:0006428]	GO:0000049; GO:0002161; GO:0004822; GO:0005524; GO:0005737; GO:0006428; GO:0008270		TIGR00392;	PS00178;	IPR001412;IPR002300;IPR033708;IPR002301;IPR023585;IPR013155;IPR014729;IPR009080;IPR009008;IPR010663;	cd07960;	K01870;	COG0060;
PP_0610	10.67171237	7.808387807	8.570047543	10.38517933	68.63237017	-0.034802	0.32485377	-0.10713128	0.914684832	0.94309537	PP_0604	lspA		Lipoprotein signal peptidase (EC 3.4.23.36) (Prolipoprotein signal peptidase) (Signal peptidase II) (SPase II)	Q88Q91		integral component of membrane [GO:0016021]; plasma membrane [GO:0005886]	aspartic-type endopeptidase activity [GO:0004190]	integral component of membrane [GO:0016021]; plasma membrane [GO:0005886]; aspartic-type endopeptidase activity [GO:0004190]	GO:0004190; GO:0005886; GO:0016021		TIGR00077;	PS00855;	IPR001872;		K03101;	COG0597;
PP_0611	39.44429072	38.69469102	40.33473793	52.71870461	263.2349569	-0.25085834	0.178908332	-1.402161299	0.160867085	0.256819678	PP_0605	fkpB		Peptidyl-prolyl cis-trans isomerase (EC 5.2.1.8)	Q88Q90			peptidyl-prolyl cis-trans isomerase activity [GO:0003755]	peptidyl-prolyl cis-trans isomerase activity [GO:0003755]	GO:0003755			PS50059;	IPR001179;		K03774;	COG1047;
PP_0612	63.97519859	67.48001809	157.4009882	156.7321152	1928.992554	-1.256940854	0.081329775	-15.45486704	7.00E-54	1.47E-52	PP_0606	ispH		4-hydroxy-3-methylbut-2-enyl diphosphate reductase (HMBPP reductase) (EC 1.17.7.4)	Q88Q89	dimethylallyl diphosphate biosynthetic process [GO:0050992]; isopentenyl diphosphate biosynthetic process, methylerythritol 4-phosphate pathway [GO:0019288]; terpenoid biosynthetic process [GO:0016114]		4-hydroxy-3-methylbut-2-en-1-yl diphosphate reductase activity [GO:0051745]; 4 iron, 4 sulfur cluster binding [GO:0051539]; metal ion binding [GO:0046872]	4 iron, 4 sulfur cluster binding [GO:0051539]; 4-hydroxy-3-methylbut-2-en-1-yl diphosphate reductase activity [GO:0051745]; metal ion binding [GO:0046872]; dimethylallyl diphosphate biosynthetic process [GO:0050992]; isopentenyl diphosphate biosynthetic process, methylerythritol 4-phosphate pathway [GO:0019288]; terpenoid biosynthetic process [GO:0016114]	GO:0016114; GO:0019288; GO:0046872; GO:0050992; GO:0051539; GO:0051745		TIGR00216;		IPR003451;	cd13944;	K03527;	COG0761;
PP_0613	15.32891829	13.03647725	15.4702314	14.52987694	324.4664257	-0.080720996	0.157780004	-0.511604731	0.608927673	0.713616931	PP_0607			Putative Type IV pili biogenesis protein FimT	Q88Q88	protein secretion by the type II secretion system [GO:0015628]	type II protein secretion system complex [GO:0015627]		type II protein secretion system complex [GO:0015627]; protein secretion by the type II secretion system [GO:0015628]	GO:0015627; GO:0015628				IPR022346;		K08084;	COG4970;
PP_0614	9.664106767	10.29891526	8.424636968	7.328281329	179.9647118	0.340776182	0.201547142	1.690801361	0.090874747	0.158670194	PP_0608			Putative type 4 fimbrial biogenesis protein	Q88Q87		integral component of membrane [GO:0016021]		integral component of membrane [GO:0016021]	GO:0016021		TIGR02532;	PS00409;	IPR012902;		K02671;
PP_0615	6.496047137	6.357988186	3.71666838	4.940963388	59.0306711	0.571988345	0.344981411	1.658026567	0.097312104	0.168598179	PP_0609			Uncharacterized protein	Q88Q86							TIGR02532;		IPR012902;		K02672;	COG4966;
PP_0616	5.784644443	6.102733374	4.085253669	3.109410205	56.65186731	0.722545141	0.352987548	2.046942295	0.040663751	0.080099593	PP_0610			Uncharacterized protein	Q88Q85											K02673;	ENOG5031R62;
PP_0617	2.919027207	2.391677607	0.891054995	1.50640636	30.99885501	1.151501999	0.49091313	2.345632921	0.018994804	0.041206826	PP_0611	pilE		Type IV pili biogenesis protein PilE	Q88Q84	type IV pilus biogenesis [GO:0043683]	integral component of membrane [GO:0016021]		integral component of membrane [GO:0016021]; type IV pilus biogenesis [GO:0043683]	GO:0016021; GO:0043683		TIGR02532;	PS00409;	IPR012902;IPR031982;		K02655;	COG4968;
PP_0618	2.433464416	2.174428551	1.54280763	1.529651057	26.07225946	0.58495266	0.507587877	1.152416531	0.249149951	0.362482164	PP_0612	thiO		Glycine oxidase (GO) (EC 1.4.3.19)	Q88Q83	cellular amino acid metabolic process [GO:0006520]; thiamine biosynthetic process [GO:0009228]; thiamine diphosphate biosynthetic process [GO:0009229]		FAD binding [GO:0071949]; glycine oxidase activity [GO:0043799]	FAD binding [GO:0071949]; glycine oxidase activity [GO:0043799]; cellular amino acid metabolic process [GO:0006520]; thiamine biosynthetic process [GO:0009228]; thiamine diphosphate biosynthetic process [GO:0009229]	GO:0006520; GO:0009228; GO:0009229; GO:0043799; GO:0071949		TIGR02352;		IPR006076;IPR036188;IPR012727;		K03153;	COG0665;
PP_0619	28.73733352	29.56897479	12.08812761	12.95498736	395.3326096	1.219645721	0.144896404	8.417363639	3.85E-17	3.06E-16	PP_0613			Amidase family protein	Q88Q82			hydrolase activity [GO:0016787]	hydrolase activity [GO:0016787]	GO:0016787				IPR000120;IPR023631;IPR036928;		K02433;	COG0154;
PP_0620	109.5536137	116.8770204	28.23958907	30.31941689	859.5772659	1.951522191	0.11268105	17.31899194	3.38E-67	8.78E-66	PP_0614			Putative N-carbamoyl-beta-alanine amidohydrolase/allantoine amidohydrolase 1 (EC 3.5.1.6) (EC 3.5.3.9)	Q88Q81			allantoate deiminase activity [GO:0047652]; beta-ureidopropionase activity [GO:0003837]; metal ion binding [GO:0046872]	allantoate deiminase activity [GO:0047652]; beta-ureidopropionase activity [GO:0003837]; metal ion binding [GO:0046872]	GO:0003837; GO:0046872; GO:0047652		TIGR01879;		IPR010158;IPR036264;IPR002933;		K06016;	COG0624;
PP_0621	133.7783516	129.8308712	123.6931963	126.6374577	632.2099444	0.074741155	0.11519803	0.648805844	0.516463879	0.632750025	PP_0615			Branched-chain amino acid ABC transporter, ATP-binding protein	Q88Q80			ATPase activity [GO:0016887]; ATP binding [GO:0005524]	ATP binding [GO:0005524]; ATPase activity [GO:0016887]	GO:0005524; GO:0016887			PS00211;PS50893;	IPR003593;IPR003439;IPR017871;IPR027417;		K01996;	COG0410;
PP_0622	84.75990112	94.38783487	94.8630856	93.68412884	1478.707414	-0.073988301	0.090679106	-0.815935489	0.414537033	0.536369534	PP_0616			Branched-chain amino acid ABC transporter, ATP binding protein	Q88Q79			ATPase activity [GO:0016887]; ATP binding [GO:0005524]	ATP binding [GO:0005524]; ATPase activity [GO:0016887]	GO:0005524; GO:0016887			PS00211;PS50893;	IPR003593;IPR003439;IPR017871;IPR032823;IPR027417;		K01995;	COG0411;
PP_0623	123.0996243	122.1257851	120.6607612	123.390793	1857.699518	0.007006481	0.080042108	0.08753494	0.930246314	0.953532217	PP_0617			Branched-chain amino acid ABC transporter, permease protein	Q88Q78		integral component of membrane [GO:0016021]; plasma membrane [GO:0005886]	branched-chain amino acid transmembrane transporter activity [GO:0015658]	integral component of membrane [GO:0016021]; plasma membrane [GO:0005886]; branched-chain amino acid transmembrane transporter activity [GO:0015658]	GO:0005886; GO:0015658; GO:0016021				IPR001851;IPR043428;	cd06581;	K01998;	COG4177;
PP_0624	81.77565648	81.84531994	76.14066318	86.39982494	952.8954851	0.010019011	0.103996764	0.096339644	0.923250826	0.94965844	PP_0618			Branched-chain amino acid ABC transporter, permease protein	Q88Q77		integral component of membrane [GO:0016021]; plasma membrane [GO:0005886]	transmembrane transporter activity [GO:0022857]	integral component of membrane [GO:0016021]; plasma membrane [GO:0005886]; transmembrane transporter activity [GO:0022857]	GO:0005886; GO:0016021; GO:0022857				IPR001851;		K01997;	COG0559;
PP_0625	1389.628918	1480.892426	1582.581011	1670.462444	61927.86391	-0.180474344	0.060990001	-2.959080837	0.003085581	0.008054961	PP_0619			Branched-chain amino acid ABC transporter, periplasmic amino acid-binding protein	Q88Q76								PS51318;	IPR028081;IPR028082;IPR006311;		K01999;	COG0683;
PP_0626	131.2060686	135.703499	186.4900676	183.2595144	3253.167307	-0.470279889	0.070641009	-6.657321275	2.79E-11	1.63E-10	PP_0620			GntR family transcriptional regulator	Q88Q75			DNA binding [GO:0003677]; DNA-binding transcription factor activity [GO:0003700]	DNA binding [GO:0003677]; DNA-binding transcription factor activity [GO:0003700]	GO:0003677; GO:0003700			PS50949;	IPR011711;IPR008920;IPR000524;IPR036388;IPR036390;	cd07377;		COG2186;
PP_0627	44.99700943	40.75633452	35.35857486	21.86639116	98.08753495	0.581180576	0.286997984	2.025033655	0.042863909	0.083873919	PP_0621			Uncharacterized protein	Q88Q74		integral component of membrane [GO:0016021]		integral component of membrane [GO:0016021]	GO:0016021						K06950;
PP_0628	39.12114241	42.14437883	37.2872244	38.67467756	390.5379651	0.097364784	0.141488939	0.688144141	0.491362016	0.609835064	PP_0622	bamD		Outer membrane protein assembly factor BamD	Q88Q73	Gram-negative-bacterium-type cell outer membrane assembly [GO:0043165]; protein insertion into membrane [GO:0051205]	cell outer membrane [GO:0009279]		cell outer membrane [GO:0009279]; Gram-negative-bacterium-type cell outer membrane assembly [GO:0043165]; protein insertion into membrane [GO:0051205]	GO:0009279; GO:0043165; GO:0051205		TIGR03302;		IPR017689;IPR039565;IPR011990;	cd15830;	K05807;	COG4105;
PP_0629	62.53553108	60.97976587	125.8048832	122.5672519	1038.099954	-1.007824962	0.097011829	-10.38868116	2.79E-25	2.98E-24	PP_0623	rluD		Pseudouridine synthase (EC 5.4.99.-)	A0A140FVZ6	pseudouridine synthesis [GO:0001522]		pseudouridine synthase activity [GO:0009982]; RNA binding [GO:0003723]	pseudouridine synthase activity [GO:0009982]; RNA binding [GO:0003723]; pseudouridine synthesis [GO:0001522]	GO:0001522; GO:0003723; GO:0009982		TIGR00005;	PS01129;PS50889;	IPR020103;IPR006225;IPR006224;IPR006145;IPR002942;IPR036986;	cd02869;cd00165;	K06180;
PP_0630	171.446457	179.2305433	209.0449801	223.1451411	620.4096214	-0.301367959	0.117373918	-2.567588821	0.010240855	0.023661942	PP_0624	yfiH		Purine nucleoside phosphorylase	Q88Q72			adenosine deaminase activity [GO:0004000]; metal ion binding [GO:0046872]; S-methyl-5-thioadenosine phosphorylase activity [GO:0017061]	adenosine deaminase activity [GO:0004000]; metal ion binding [GO:0046872]; S-methyl-5-thioadenosine phosphorylase activity [GO:0017061]	GO:0004000; GO:0017061; GO:0046872		TIGR00726;		IPR003730;IPR038371;IPR011324;	cd16833;	K05810;	COG1496;
PP_0631	93.83924002	99.82793876	101.3970495	103.7723612	981.2371814	-0.083275338	0.099125998	-0.84009583	0.400854658	0.522975193	PP_0625	clpB		Chaperone protein ClpB	Q88Q71	protein refolding [GO:0042026]; regulation of transcription, DNA-templated [GO:0006355]; response to heat [GO:0009408]	cytoplasm [GO:0005737]	ATP binding [GO:0005524]; transcription factor binding [GO:0008134]	cytoplasm [GO:0005737]; ATP binding [GO:0005524]; transcription factor binding [GO:0008134]; protein refolding [GO:0042026]; regulation of transcription, DNA-templated [GO:0006355]; response to heat [GO:0009408]	GO:0005524; GO:0005737; GO:0006355; GO:0008134; GO:0009408; GO:0042026		TIGR03346;	PS51903;PS00870;PS00871;	IPR003593;IPR003959;IPR017730;IPR019489;IPR004176;IPR036628;IPR001270;IPR018368;IPR028299;IPR041546;IPR027417;IPR002078;		K03695;	COG0542;
PP_0632	11.8287377	11.58213232	14.43428453	13.5028021	175.5240682	-0.255271973	0.200333311	-1.274236283	0.20257969	0.309159973	PP_0626	ndh		NADH dehydrogenase (EC 1.6.99.3)	Q88Q70			NADH dehydrogenase activity [GO:0003954]	NADH dehydrogenase activity [GO:0003954]	GO:0003954				IPR036188;IPR023753;		K03885;	COG1252;
PP_0633	7.47931978	7.414214384	10.64027495	11.55926137	176.8127172	-0.575431615	0.200629003	-2.868137745	0.004128957	0.010409394	PP_0627			Uncharacterized protein	Q88Q69		integral component of membrane [GO:0016021]		integral component of membrane [GO:0016021]	GO:0016021				IPR021444;			ENOG5033FT9;
PP_0634	53.25902844	50.10708713	70.93418145	73.52435906	401.5880183	-0.48256337	0.13937697	-3.462289147	0.000535601	0.001589801	PP_0628			Uncharacterized protein	Q88Q68									IPR014796;IPR037074;IPR011335;			ENOG50348AR;
PP_0635	14.34652378	14.28294566	17.5521349	19.14107659	366.2334512	-0.357615336	0.1452994	-2.461230642	0.013846132	0.031026877	PP_0629			Uncharacterized protein	Q88Q67	transition metal ion transport [GO:0000041]	integral component of membrane [GO:0016021]; plasma membrane [GO:0005886]		integral component of membrane [GO:0016021]; plasma membrane [GO:0005886]; transition metal ion transport [GO:0000041]	GO:0000041; GO:0005886; GO:0016021				IPR002751;			COG3235;
PP_0636	39.95771386	40.80781621	45.2881268	42.85431317	493.4722815	-0.126398945	0.127504745	-0.99132738	0.321525748	0.44177307	PP_0630	yacG		DNA gyrase inhibitor YacG	Q88Q66	regulation of transcription, DNA-templated [GO:0006355]		DNA topoisomerase type II (double strand cut, ATP-hydrolyzing) inhibitor activity [GO:0008657]; zinc ion binding [GO:0008270]	DNA topoisomerase type II (double strand cut, ATP-hydrolyzing) inhibitor activity [GO:0008657]; zinc ion binding [GO:0008270]; regulation of transcription, DNA-templated [GO:0006355]	GO:0006355; GO:0008270; GO:0008657				IPR005584;IPR013088;		K09862;	COG3024;
PP_0637	65.06403109	66.42883738	88.20143345	92.35530183	1886.080405	-0.457380063	0.080825723	-5.658842814	1.52E-08	7.41E-08	PP_0631	coaE		Dephospho-CoA kinase (EC 2.7.1.24) (Dephosphocoenzyme A kinase)	Q88Q65	coenzyme A biosynthetic process [GO:0015937]	cytoplasm [GO:0005737]	ATP binding [GO:0005524]; dephospho-CoA kinase activity [GO:0004140]	cytoplasm [GO:0005737]; ATP binding [GO:0005524]; dephospho-CoA kinase activity [GO:0004140]; coenzyme A biosynthetic process [GO:0015937]	GO:0004140; GO:0005524; GO:0005737; GO:0015937		TIGR00152;	PS51219;	IPR001977;IPR027417;		K00859;	COG0237;
PP_0638	20.2324108	17.32178466	15.47106475	15.57644671	96.56006526	0.274946132	0.268678777	1.023326575	0.306153463	0.425023738	PP_0632	pilD		Prepilin leader peptidase/N-methyltransferase (EC 2.1.1.-) (EC 3.4.23.43)	Q88Q64	methylation [GO:0032259]	integral component of membrane [GO:0016021]; plasma membrane [GO:0005886]	aspartic-type endopeptidase activity [GO:0004190]; methyltransferase activity [GO:0008168]	integral component of membrane [GO:0016021]; plasma membrane [GO:0005886]; aspartic-type endopeptidase activity [GO:0004190]; methyltransferase activity [GO:0008168]; methylation [GO:0032259]	GO:0004190; GO:0005886; GO:0008168; GO:0016021; GO:0032259				IPR010627;IPR014032;IPR000045;		K02654;	COG1989;
PP_0639	302.4470449	312.7030619	368.7768898	383.0876312	3864.441437	-0.289500156	0.069114951	-4.188676269	2.81E-05	9.96E-05	PP_0633	pilC		Type 4 fimbrial assembly protein PilC	Q88Q63	protein secretion [GO:0009306]	integral component of membrane [GO:0016021]; plasma membrane [GO:0005886]		integral component of membrane [GO:0016021]; plasma membrane [GO:0005886]; protein secretion [GO:0009306]	GO:0005886; GO:0009306; GO:0016021			PS00874;	IPR003004;IPR001992;IPR018076;IPR042094;		K02653;	COG1459;
PP_0640	368.651377	391.9591377	453.8185602	478.9591326	7911.690583	-0.29435814	0.065927368	-4.464885382	8.01E-06	3.02E-05	PP_0634	pilA		Pilin	Q88Q62	cell adhesion [GO:0007155]; protein secretion by the type II secretion system [GO:0015628]	integral component of membrane [GO:0016021]; pilus [GO:0009289]; type II protein secretion system complex [GO:0015627]		integral component of membrane [GO:0016021]; pilus [GO:0009289]; type II protein secretion system complex [GO:0015627]; cell adhesion [GO:0007155]; protein secretion by the type II secretion system [GO:0015628]	GO:0007155; GO:0009289; GO:0015627; GO:0015628; GO:0016021		TIGR02532;	PS00409;	IPR000983;IPR012902;IPR001082;		K02650;	COG4969;
PP_0641	2754.336413	2874.648163	631.2781925	615.2354862	8295.069237	2.174886245	0.064233774	33.8589206	2.68E-251	5.02E-249	PP_0635			Group II intron-encoding maturase	Q877L4			RNA binding [GO:0003723]; RNA-directed DNA polymerase activity [GO:0003964]	RNA binding [GO:0003723]; RNA-directed DNA polymerase activity [GO:0003964]	GO:0003723; GO:0003964		TIGR04416;	PS50878;	IPR043502;IPR030931;IPR013597;IPR000123;IPR000477;			COG3344;
PP_0642	3.944773895	4.796921168	4.092500239	5.47275156	44.39003111	-0.128955411	0.394744805	-0.326680451	0.743909588	0.822097593	PP_3868			Group II intron-encoding maturase	Q877L4			RNA binding [GO:0003723]; RNA-directed DNA polymerase activity [GO:0003964]	RNA binding [GO:0003723]; RNA-directed DNA polymerase activity [GO:0003964]	GO:0003723; GO:0003964		TIGR04416;	PS50878;	IPR043502;IPR030931;IPR013597;IPR000123;IPR000477;			COG3344;
PP_0643	12.35313882	12.40061588	17.19185551	13.19428521	39.7842743	-0.29713016	0.411888239	-0.721385396	0.470672429	0.589786091	PP_0636			Cold shock DNA-binding domain protein	Q88Q61		integral component of membrane [GO:0016021]	DNA binding [GO:0003677]	integral component of membrane [GO:0016021]; DNA binding [GO:0003677]	GO:0003677; GO:0016021				IPR011129;IPR002059;IPR012340;	cd04458;		COG1278;
PP_0645	63.75945573	66.53848985	67.61186523	64.43628849	251.3479211	-0.019609537	0.170211518	-0.115206876	0.908281149	0.939081689	PP_0637			Transposase	Q877Q0									IPR039552;IPR004291;IPR024463;IPR024474;			COG4974;
PP_0646	7.792406676	7.774947174	8.483442382	9.452865032	185.065224	-0.203816252	0.196539668	-1.037023485	0.299724912	0.418942723	PP_4025			Transposase	Q877Q0									IPR039552;IPR004291;IPR024463;IPR024474;			COG4974;
PP_0647	7.917133621	9.310000846	7.887682084	12.19471815	57.36920777	-0.219640513	0.358100807	-0.613348277	0.539646078	0.654434608	PP_4745			Transposase	Q877Q0									IPR039552;IPR004291;IPR024463;IPR024474;			COG4974;
PP_0648	59.97377536	64.69531838	87.54525136	96.7554611	555.4887858	-0.563780803	0.125360497	-4.497276398	6.88E-06	2.63E-05	PP_0638			Transposase	Q88Q60									IPR008878;
PP_0649	49.63687789	52.17762792	76.88788973	74.94855972	411.0292578	-0.576830121	0.137749782	-4.187521101	2.82E-05	0.000100008	PP_0639			Uncharacterized protein	Q88Q59												ENOG5031Q2H;
PP_0650	41.72543395	37.82187844	68.02399046	69.21326517	94.87368183	-0.786357448	0.269835998	-2.914205125	0.003565955	0.009143057	PP_0640			Uncharacterized protein	Q88Q58									IPR027417;
PP_0651	21.93234516	22.94527292	28.74223547	40.16127177	201.8724953	-0.617447554	0.206357688	-2.992122861	0.002770447	0.007310541	PP_0641			Uncharacterized protein	Q88Q57
PP_0652	8.393899784	8.309352081	6.910646297	7.496320248	170.0046119	0.213841045	0.204036742	1.048051651	0.29461481	0.414025322	PP_0642			Uncharacterized protein	Q88Q56		integral component of membrane [GO:0016021]; plasma membrane [GO:0005886]		integral component of membrane [GO:0016021]; plasma membrane [GO:0005886]	GO:0005886; GO:0016021				IPR003740;			COG1284;
PP_0653	11.92683693	8.047208178	8.42929275	8.562248913	41.09993409	0.234422503	0.414133634	0.566055215	0.571356246	0.68058703	PP_0643			Uncharacterized protein	Q88Q55
PP_0654	11.76023466	10.82362438	14.68709	13.95922721	188.4525014	-0.343053217	0.194729719	-1.761689068	0.078121846	0.139618845	PP_0645			Uncharacterized protein	Q88Q53
PP_0655	19.72798204	21.86035176	16.24901981	15.88669704	95.04983213	0.371598043	0.269559792	1.378536614	0.168037671	0.265397336	PP_0646			Uncharacterized protein	Q88Q52									IPR008727;			COG4104;
PP_0656	50.17349279	57.3539799	29.3432765	34.26982838	554.6502634	0.757837595	0.133215516	5.688808763	1.28E-08	6.27E-08	PP_0647			Uncharacterized protein	Q88Q51		integral component of membrane [GO:0016021]		integral component of membrane [GO:0016021]	GO:0016021
PP_0657	107.4775476	109.9712226	44.49811426	41.70947077	991.304607	1.334379749	0.101826313	13.1044689	3.10E-39	4.89E-38	PP_0648			GFA domain-containing protein	Q88Q50			carbon-sulfur lyase activity [GO:0016846]; metal ion binding [GO:0046872]	carbon-sulfur lyase activity [GO:0016846]; metal ion binding [GO:0046872]	GO:0016846; GO:0046872				IPR006913;IPR011057;			COG3791;
PP_0658	396.563568	406.1002973	232.8957646	236.077236	4692.814326	0.775306187	0.066064452	11.73560317	8.37E-32	1.08E-30	PP_0649			MutT/nudix family protein	Q88Q49			hydrolase activity [GO:0016787]	hydrolase activity [GO:0016787]	GO:0016787			PS51462;PS00893;	IPR015797;IPR020084;IPR000086;			COG0456;
PP_0659	43.99704268	45.9393099	28.85582666	29.96909507	746.0559769	0.61258517	0.10974445	5.581923941	2.38E-08	1.14E-07	PP_0650			DDE_Tnp_IS66_C domain-containing protein	Q88Q48									IPR039552;			COG2433;
PP_0660	4.250157669	5.988464086	5.389169151	4.928698585	116.7094051	-0.012408744	0.257846126	-0.048124611	0.961616932	0.972889268	PP_0651			Acetyltransferase, GNAT family	Q88Q47			N-acetyltransferase activity [GO:0008080]	N-acetyltransferase activity [GO:0008080]	GO:0008080			PS51186;	IPR016181;IPR000182;			COG0456;
PP_0661	13.64411587	13.78254892	14.69369436	17.27929555	207.2629159	-0.220531296	0.189144488	-1.165940908	0.243638338	0.356776579	PP_0652			Gluconate transporter	Q88Q46		integral component of membrane [GO:0016021]	gluconate transmembrane transporter activity [GO:0015128]	integral component of membrane [GO:0016021]; gluconate transmembrane transporter activity [GO:0015128]	GO:0015128; GO:0016021		TIGR00791;		IPR003474;		K03299;	COG2610;
PP_0662	11.90867831	13.1518843	15.65378886	16.69859893	314.4173651	-0.368444567	0.156355464	-2.35645469	0.018450318	0.040165419	PP_0653			Uncharacterized protein	Q88Q45
PP_0663	14.35077303	15.41371073	13.7273172	17.87444989	105.973704	-0.085288647	0.261454863	-0.326207922	0.744267048	0.822097593	PP_0654	mdh		Probable malate dehydrogenase (EC 1.1.1.37)	Q88Q44	carbohydrate metabolic process [GO:0005975]; carboxylic acid metabolic process [GO:0019752]; tricarboxylic acid cycle [GO:0006099]		L-malate dehydrogenase activity [GO:0030060]	L-malate dehydrogenase activity [GO:0030060]; carbohydrate metabolic process [GO:0005975]; carboxylic acid metabolic process [GO:0019752]; tricarboxylic acid cycle [GO:0006099]	GO:0005975; GO:0006099; GO:0019752; GO:0030060				IPR001557;IPR022383;IPR001236;IPR015955;IPR011275;IPR036291;	cd01339;	K00024;	COG0039;
PP_0664	7.869195312	5.814570392	8.036039741	8.410150448	124.0204798	-0.264243597	0.246770113	-1.070808754	0.28425543	0.401579693	PP_0655			Fimbrial protein-related protein	Q88Q43									IPR036624;IPR008514;			COG3157;
PP_0665	7.69356008	9.115632436	10.10026559	10.46734793	209.1120189	-0.291435703	0.189220735	-1.54018904	0.123514281	0.206778608	PP_0656			Putative Amino acid ABC transporter, permease protein	Q88Q42	amino acid transport [GO:0006865]	ATP-binding cassette (ABC) transporter complex [GO:0043190]	transmembrane transporter activity [GO:0022857]	ATP-binding cassette (ABC) transporter complex [GO:0043190]; transmembrane transporter activity [GO:0022857]; amino acid transport [GO:0006865]	GO:0006865; GO:0022857; GO:0043190		TIGR01726;	PS50928;	IPR010065;IPR043429;IPR000515;IPR035906;	cd06261;	K02029;	COG0765;
PP_0666	19.44231161	19.37980548	16.94873836	17.53620626	104.9172383	0.171115002	0.255011919	0.67100786	0.502215523	0.619487485	PP_0657			Putative Amino acid ABC transporter, periplasmic amino acid-binding protein	Q88Q41								PS01039;	IPR018313;IPR001638;		K02030;	COG0834;
PP_0667	115.8188821	135.9685965	42.31266735	41.55741939	710.665346	1.585652793	0.124603611	12.7255766	4.26E-37	6.29E-36	PP_0658			Homocysteine S-methyltransferase family protein	Q88Q40	methionine biosynthetic process [GO:0009086]; methylation [GO:0032259]		betaine-homocysteine S-methyltransferase activity [GO:0047150]; zinc ion binding [GO:0008270]	betaine-homocysteine S-methyltransferase activity [GO:0047150]; zinc ion binding [GO:0008270]; methionine biosynthetic process [GO:0009086]; methylation [GO:0032259]	GO:0008270; GO:0009086; GO:0032259; GO:0047150			PS50970;	IPR017226;IPR003726;IPR036589;			COG2040;
PP_0668	41.32434652	48.27575167	19.1791818	21.20820548	495.0773776	1.14991714	0.139396468	8.249255905	1.59E-16	1.23E-15	PP_0659	metB		Cystathionine gamma-synthase	Q88Q39	transsulfuration [GO:0019346]		catalytic activity [GO:0003824]; pyridoxal phosphate binding [GO:0030170]	catalytic activity [GO:0003824]; pyridoxal phosphate binding [GO:0030170]; transsulfuration [GO:0019346]	GO:0003824; GO:0019346; GO:0030170			PS00868;	IPR000277;IPR015424;IPR015422;IPR015421;	cd00614;	K01739;	COG0626;
PP_0669	8.996901228	7.578366518	8.764336808	8.179934246	321.5396659	-0.0316661	0.159263282	-0.198828629	0.8423968	0.892511058	PP_0660	mmuP		S-methyl-L-methionine transporter	Q88Q38	amino acid transport [GO:0006865]; transmembrane transport [GO:0055085]	integral component of membrane [GO:0016021]		integral component of membrane [GO:0016021]; amino acid transport [GO:0006865]; transmembrane transport [GO:0055085]	GO:0006865; GO:0016021; GO:0055085			PS00218;	IPR004841;IPR004840;		K16235;	COG0833;
PP_0670	5.143825022	5.352152609	6.522332884	4.601780434	81.32054939	-0.085690169	0.29912938	-0.286465239	0.774521814	0.844850744	PP_0661			Putative Transcriptional regulator AmpR	Q88Q37			DNA-binding transcription factor activity [GO:0003700]	DNA-binding transcription factor activity [GO:0003700]	GO:0003700			PS50931;	IPR005119;IPR000847;IPR036388;IPR036390;		K03566;	COG0583;
PP_0671	425.4884341	365.2797207	405.766177	407.4436212	7930.313274	-0.040305948	0.076323437	-0.52809398	0.597434109	0.703970878	PP_0662			Putative Threonine synthase	Q88Q36									IPR001926;IPR029144;IPR037158;IPR036052;		K01733;	COG0498;
PP_0672	40.91751615	40.65037444	41.53569045	40.98647635	2478.499477	-0.016807792	0.074145433	-0.226686817	0.820667279	0.877777585	PP_0663			Transcriptional regulator, AsnC family	Q88Q35			DNA-binding transcription factor activity [GO:0003700]; sequence-specific DNA binding [GO:0043565]	DNA-binding transcription factor activity [GO:0003700]; sequence-specific DNA binding [GO:0043565]	GO:0003700; GO:0043565			PS00519;PS50956;	IPR000485;IPR011008;IPR019888;IPR019887;IPR019885;IPR036388;IPR036390;			COG1522;
PP_0673	158.9022912	169.935801	257.8061999	256.5971944	1436.250275	-0.645679038	0.088184756	-7.321889467	2.45E-13	1.63E-12	PP_0664			Homoserine dehydrogenase (EC 1.1.1.3)	Q88Q34	isoleucine biosynthetic process [GO:0009097]; methionine biosynthetic process [GO:0009086]; threonine biosynthetic process [GO:0009088]		homoserine dehydrogenase activity [GO:0004412]	homoserine dehydrogenase activity [GO:0004412]; isoleucine biosynthetic process [GO:0009097]; methionine biosynthetic process [GO:0009086]; threonine biosynthetic process [GO:0009088]	GO:0004412; GO:0009086; GO:0009088; GO:0009097			PS01042;	IPR001342;IPR019811;IPR022697;IPR036291;		K00003;	COG0460;
PP_0674	472.1038447	490.1198456	480.08978	497.7024177	12758.38624	-0.023141498	0.060368931	-0.383334575	0.701471706	0.789894876	PP_0665			Putative glyceraldehyde-3-phosphate dehydrogenase (EC 1.2.1.59)	Q88Q33			glyceraldehyde-3-phosphate dehydrogenase (NAD(P)+) (phosphorylating) activity [GO:0043891]	glyceraldehyde-3-phosphate dehydrogenase (NAD(P)+) (phosphorylating) activity [GO:0043891]	GO:0043891				IPR016161;IPR016163;IPR016162;IPR015590;		K00131;	COG1012;
PP_0675	34.47094845	35.8467359	42.10349088	44.87656279	837.2413294	-0.306647247	0.105064077	-2.91866884	0.003515294	0.009037948	PP_0666			Uncharacterized protein	Q88Q32									IPR035959;IPR006175;IPR035709;	cd06150;		COG0251;
PP_0676	26.79356968	27.68288091	34.81638423	29.67871164	233.5967855	-0.244389278	0.179673693	-1.360183974	0.173771713	0.272993365	PP_0667			RNA polymerase sigma-70 factor, ECF subfamily	Q88Q31	DNA-templated transcription, initiation [GO:0006352]		DNA binding [GO:0003677]; DNA-binding transcription factor activity [GO:0003700]; sigma factor activity [GO:0016987]	DNA binding [GO:0003677]; DNA-binding transcription factor activity [GO:0003700]; sigma factor activity [GO:0016987]; DNA-templated transcription, initiation [GO:0006352]	GO:0003677; GO:0003700; GO:0006352; GO:0016987		TIGR02937;		IPR039425;IPR014284;IPR007627;IPR013249;IPR013325;IPR013324;IPR036388;			COG1595;
PP_0677	19.46018138	16.20937647	21.73782515	19.26560514	107.9207657	-0.201123839	0.25662835	-0.78371637	0.433206555	0.554354191	PP_0668			Putative Transmembrane sensor	Q88Q30		integral component of membrane [GO:0016021]		integral component of membrane [GO:0016021]	GO:0016021				IPR006860;IPR032623;IPR012373;			COG3712;
PP_0678	11.59843604	11.16908223	16.13969664	18.35127488	418.5468057	-0.598627158	0.140428884	-4.262849207	2.02E-05	7.26E-05	PP_0669			Outer membrane ferric siderophore receptor	Q88Q29		cell outer membrane [GO:0009279]; integral component of membrane [GO:0016021]	siderophore uptake transmembrane transporter activity [GO:0015344]; signaling receptor activity [GO:0038023]	cell outer membrane [GO:0009279]; integral component of membrane [GO:0016021]; siderophore uptake transmembrane transporter activity [GO:0015344]; signaling receptor activity [GO:0038023]	GO:0009279; GO:0015344; GO:0016021; GO:0038023		TIGR01783;		IPR012910;IPR037066;IPR011662;IPR039423;IPR000531;IPR036942;IPR010105;		K16088;	COG4773;
PP_0679	414.3836943	437.1505485	519.4739039	530.1866414	3867.859851	-0.301808731	0.069603828	-4.336093878	1.45E-05	5.30E-05	PP_0670			Transporter, bile acid/Na+ symporter family	Q88Q28		integral component of membrane [GO:0016021]; plasma membrane [GO:0005886]	antiporter activity [GO:0015297]; inorganic anion transmembrane transporter activity [GO:0015103]	integral component of membrane [GO:0016021]; plasma membrane [GO:0005886]; antiporter activity [GO:0015297]; inorganic anion transmembrane transporter activity [GO:0015103]	GO:0005886; GO:0015103; GO:0015297; GO:0016021				IPR004706;IPR002657;IPR038770;		K03325;	COG0385;
PP_0680	285.6327497	290.7818588	344.7807004	365.8115452	12376.19299	-0.30187895	0.061472342	-4.910809331	9.07E-07	3.81E-06	PP_0671	glyA2	glyA-2	Serine hydroxymethyltransferase 2 (SHMT 2) (Serine methylase 2) (EC 2.1.2.1)	Q88Q27	glycine biosynthetic process from serine [GO:0019264]; tetrahydrofolate interconversion [GO:0035999]	cytoplasm [GO:0005737]	glycine hydroxymethyltransferase activity [GO:0004372]; pyridoxal phosphate binding [GO:0030170]	cytoplasm [GO:0005737]; glycine hydroxymethyltransferase activity [GO:0004372]; pyridoxal phosphate binding [GO:0030170]; glycine biosynthetic process from serine [GO:0019264]; tetrahydrofolate interconversion [GO:0035999]	GO:0004372; GO:0005737; GO:0019264; GO:0030170; GO:0035999			PS00096;	IPR015424;IPR015422;IPR015421;IPR001085;IPR019798;IPR039429;	cd00378;	K00600;	COG0112;
PP_0681	142.153085	154.9692895	144.7767231	156.4808966	799.7811723	-0.019813317	0.109433366	-0.181053715	0.856325414	0.902043537	PP_0672			Sensory box protein	Q88Q26		integral component of membrane [GO:0016021]		integral component of membrane [GO:0016021]	GO:0016021		TIGR00254;TIGR00229;	PS50883;PS50887;PS50113;PS50112;	IPR001633;IPR035919;IPR000160;IPR029787;IPR001610;IPR000014;IPR000700;IPR035965;IPR013655;IPR043128;	cd01948;cd01949;cd00130;		COG2202;COG5001;
PP_0682	44.76372329	44.78296036	51.04117757	50.27515703	367.9807152	-0.178227402	0.143268339	-1.244011089	0.213495482	0.322186288	PP_0673			Uncharacterized protein	Q88Q25												ENOG50329E8;
PP_0683	35.76847868	40.58578494	43.56151697	40.71159751	246.9895565	-0.143027162	0.174551599	-0.819397607	0.4125596	0.535011409	PP_0674	ettA		Energy-dependent translational throttle protein EttA (EC 3.6.1.3) (Translational regulatory factor EttA)	Q88Q24	negative regulation of translational elongation [GO:0045900]; translation [GO:0006412]		ATPase activity [GO:0016887]; ATP binding [GO:0005524]; rRNA binding [GO:0019843]; tRNA binding [GO:0000049]	ATP binding [GO:0005524]; ATPase activity [GO:0016887]; rRNA binding [GO:0019843]; tRNA binding [GO:0000049]; negative regulation of translational elongation [GO:0045900]; translation [GO:0006412]	GO:0000049; GO:0005524; GO:0006412; GO:0016887; GO:0019843; GO:0045900		TIGR03719;	PS00211;PS50893;	IPR003593;IPR032781;IPR003439;IPR017871;IPR022374;IPR027417;		K06020;	COG0488;
PP_0684	412.1013545	410.2572202	372.3066004	385.3767726	3849.918224	0.118253062	0.068227883	1.733207252	0.083058839	0.147269306	PP_0675	gdhA		Glutamate dehydrogenase	Q88Q23	cellular amino acid metabolic process [GO:0006520]		nucleotide binding [GO:0000166]; oxidoreductase activity, acting on the CH-NH2 group of donors, NAD or NADP as acceptor [GO:0016639]	nucleotide binding [GO:0000166]; oxidoreductase activity, acting on the CH-NH2 group of donors, NAD or NADP as acceptor [GO:0016639]; cellular amino acid metabolic process [GO:0006520]	GO:0000166; GO:0006520; GO:0016639			PS00074;	IPR006095;IPR033524;IPR006096;IPR006097;IPR014362;IPR036291;IPR033922;	cd05313;	K00262;	COG0334;
PP_0685	99.51588689	98.47525667	93.5022624	98.45004164	378.2083797	0.044968749	0.142258778	0.316105268	0.751922609	0.82873985	PP_0676			Putative Transcription elongation factor	Q88Q22	regulation of DNA-templated transcription, elongation [GO:0032784]		DNA binding [GO:0003677]; RNA polymerase binding [GO:0070063]; translation elongation factor activity [GO:0003746]	DNA binding [GO:0003677]; RNA polymerase binding [GO:0070063]; translation elongation factor activity [GO:0003746]; regulation of DNA-templated transcription, elongation [GO:0032784]	GO:0003677; GO:0003746; GO:0032784; GO:0070063				IPR036953;IPR001437;IPR023459;			COG0782;
PP_0686	123.0107274	93.55938351	126.3350037	131.788533	640.0795304	-0.252616888	0.135275601	-1.867423878	0.061842418	0.114755068	PP_0677			Putative Lipoprotein	Q88Q21												ENOG5033A5H;
PP_0687	65.83459022	70.02316813	106.1329472	97.33121792	1296.373396	-0.583050849	0.093783434	-6.216991859	5.07E-10	2.76E-09	PP_0678			DUF4105 domain-containing protein	Q88Q20									IPR025178;			ENOG502Z92U;
PP_0688	1780.726721	1792.889746	1938.635845	1944.736631	15082.56748	-0.119925641	0.057161107	-2.098028665	0.035902613	0.07195915	PP_0679			Uncharacterized protein	Q88Q19									IPR021383;			ENOG50308YC;
PP_0689	4664.007089	4647.033471	5131.329079	5147.305451	19926.97388	-0.142631323	0.056184649	-2.538617308	0.011129149	0.025525153	PP_0680			Endopeptidase La (EC 3.4.21.53)	Q88Q18	protein catabolic process [GO:0030163]		ATP binding [GO:0005524]; ATP-dependent peptidase activity [GO:0004176]; serine-type endopeptidase activity [GO:0004252]	ATP binding [GO:0005524]; ATP-dependent peptidase activity [GO:0004176]; serine-type endopeptidase activity [GO:0004252]; protein catabolic process [GO:0030163]	GO:0004176; GO:0004252; GO:0005524; GO:0030163			PS51786;	IPR041699;IPR008269;IPR027065;IPR027417;IPR020568;IPR014721;			COG1067;
PP_0690	82.2339368	84.10513066	56.12456606	55.39801057	1344.211407	0.576699912	0.088719913	6.500230792	8.02E-11	4.60E-10	PP_0681			Uncharacterized protein	Q88Q17												ENOG5033AB9;
PP_0691	112.3931268	108.6998758	158.2582765	160.9179698	2383.607528	-0.529603583	0.075618463	-7.003627945	2.49E-12	1.57E-11	PP_0682			UPF0114 protein PP_0682	Q88Q16		integral component of membrane [GO:0016021]; plasma membrane [GO:0005886]		integral component of membrane [GO:0016021]; plasma membrane [GO:0005886]	GO:0005886; GO:0016021		TIGR00645;		IPR005134;IPR020761;			COG2862;
PP_0692	171.8561472	169.3388648	222.9061751	223.1475048	1433.997308	-0.386587113	0.086130642	-4.488380694	7.18E-06	2.74E-05	PP_0683			Uncharacterized protein	Q88Q15												ENOG5031798;
PP_0693	80.6614898	86.08083244	86.87350547	92.72636321	3867.168198	-0.107111782	0.07295342	-1.468221518	0.142044061	0.231984624	PP_0684	fklB-I		Peptidyl-prolyl cis-trans isomerase (EC 5.2.1.8)	Q88Q14	protein folding [GO:0006457]		peptidyl-prolyl cis-trans isomerase activity [GO:0003755]	peptidyl-prolyl cis-trans isomerase activity [GO:0003755]; protein folding [GO:0006457]	GO:0003755; GO:0006457			PS50059;	IPR001179;IPR000774;IPR036944;		K03773;	COG0545;
PP_0694	36.60236564	35.41794549	42.9553565	44.23168956	444.4171435	-0.275490886	0.132722087	-2.075697357	0.037921951	0.075329177	PP_0685			Uncharacterized protein	Q88Q13												ENOG5033B3A;
PP_0695	32.83450079	32.04235544	37.182485	35.95386564	726.4342727	-0.172966005	0.10922697	-1.583546675	0.113296917	0.192197068	PP_0686	yjdM		Uncharacterized protein	Q88Q12							TIGR00686;		IPR004624;IPR013988;IPR013987;		K06193;	COG2824;
PP_0696	39.65345178	39.57049268	35.11639284	33.74428858	511.4562516	0.202065699	0.125448158	1.610750624	0.107234087	0.18335362	PP_0687	ispB		Octaprenyl diphosphate synthase (EC 2.5.1.90)	Q88Q11	isoprenoid biosynthetic process [GO:0008299]		transferase activity [GO:0016740]	transferase activity [GO:0016740]; isoprenoid biosynthetic process [GO:0008299]	GO:0008299; GO:0016740			PS00723;PS00444;	IPR008949;IPR000092;IPR033749;		K02523;	COG0142;
PP_0697	70.85611363	70.16953763	72.51997179	73.48922253	516.0524901	-0.050016179	0.124411177	-0.402023197	0.687666954	0.778569448	PP_0688	rplU		50S ribosomal protein L21	Q88Q10	translation [GO:0006412]	ribosome [GO:0005840]	rRNA binding [GO:0019843]; structural constituent of ribosome [GO:0003735]	ribosome [GO:0005840]; rRNA binding [GO:0019843]; structural constituent of ribosome [GO:0003735]; translation [GO:0006412]	GO:0003735; GO:0005840; GO:0006412; GO:0019843		TIGR00061;	PS01169;	IPR036164;IPR028909;IPR001787;IPR018258;		K02888;	COG0261;
PP_0698	20.96173858	24.65838153	14.54628239	16.49873632	277.4821305	0.555640905	0.171899213	3.23236444	0.001227704	0.003419771	PP_0689	rpmA		50S ribosomal protein L27	Q88Q09	translation [GO:0006412]	ribosome [GO:0005840]	structural constituent of ribosome [GO:0003735]	ribosome [GO:0005840]; structural constituent of ribosome [GO:0003735]; translation [GO:0006412]	GO:0003735; GO:0005840; GO:0006412		TIGR00062;	PS00831;	IPR001684;IPR018261;		K02899;	COG0211;
PP_0699	5.648198986	6.45739388	6.479792045	7.25734446	62.66252748	-0.182217651	0.328766925	-0.554245689	0.579410714	0.688372322	PP_0690	obg		GTPase Obg (EC 3.6.5.-) (GTP-binding protein Obg)	Q88Q08	ribosome biogenesis [GO:0042254]	cytoplasm [GO:0005737]	GTPase activity [GO:0003924]; GTP binding [GO:0005525]; magnesium ion binding [GO:0000287]	cytoplasm [GO:0005737]; GTP binding [GO:0005525]; GTPase activity [GO:0003924]; magnesium ion binding [GO:0000287]; ribosome biogenesis [GO:0042254]	GO:0000287; GO:0003924; GO:0005525; GO:0005737; GO:0042254		TIGR02729;	PS51710;PS00905;PS51883;	IPR031167;IPR035101;IPR014100;IPR006074;IPR006169;IPR036726;IPR006073;IPR027417;	cd01898;	K03979;	COG0536;
PP_0700	23.51849344	31.90143242	12.18351557	11.93525606	309.5209432	1.199669012	0.180716613	6.638399176	3.17E-11	1.85E-10	PP_0691	proB		Glutamate 5-kinase (EC 2.7.2.11) (Gamma-glutamyl kinase) (GK)	Q88Q07	L-proline biosynthetic process [GO:0055129]	cytoplasm [GO:0005737]	ATP binding [GO:0005524]; glutamate 5-kinase activity [GO:0004349]; RNA binding [GO:0003723]	cytoplasm [GO:0005737]; ATP binding [GO:0005524]; glutamate 5-kinase activity [GO:0004349]; RNA binding [GO:0003723]; L-proline biosynthetic process [GO:0055129]	GO:0003723; GO:0004349; GO:0005524; GO:0005737; GO:0055129		TIGR01027;	PS00902;PS50890;	IPR036393;IPR001048;IPR041739;IPR001057;IPR011529;IPR005715;IPR019797;IPR002478;IPR015947;IPR036974;	cd04242;	K00931;	COG0263;
PP_0701	58.35918866	59.34766357	42.98388368	41.2512688	967.3805559	0.482486042	0.099187628	4.864377279	1.15E-06	4.78E-06	PP_0692			Uncharacterized protein	Q88Q06									IPR010292;		K05805;	COG3045;
PP_0702	4.666186266	5.242151545	5.735567225	3.980659292	89.59896566	0.026137186	0.289013576	0.090435843	0.927940875	0.952038827	PP_0693			Uncharacterized protein	Q88Q05												COG1196;
PP_0703	32.35178419	34.89873641	14.33558509	15.77234839	365.0468447	1.159876177	0.151408609	7.660569516	1.85E-14	1.31E-13	PP_0694			Uncharacterized protein	Q88Q04									IPR042038;			ENOG502ZADQ;
PP_0704	89.22392593	111.4865835	30.214575	30.48679537	531.8258398	1.725079709	0.145661211	11.84309606	2.34E-32	3.06E-31	PP_0695			Uncharacterized protein	Q88Q03												ENOG502Z8PV;
PP_0705	59.97377536	59.44730654	65.00733201	69.90082461	628.7214024	-0.175594322	0.11645059	-1.507886926	0.131583469	0.218397415	PP_0696			Uncharacterized protein	Q88Q02												COG3266;
PP_0706	24.45305159	25.48397222	30.60792459	32.65821954	469.9821509	-0.341156119	0.130757599	-2.609072979	0.009078788	0.021274854	PP_0697	rimI		[Ribosomal protein S18]-alanine N-acetyltransferase (EC 2.3.1.266)	Q88Q01	N-terminal protein amino acid acetylation [GO:0006474]	cytoplasm [GO:0005737]	N-acetyltransferase activity [GO:0008080]	cytoplasm [GO:0005737]; N-acetyltransferase activity [GO:0008080]; N-terminal protein amino acid acetylation [GO:0006474]	GO:0005737; GO:0006474; GO:0008080		TIGR01575;	PS51186;	IPR006464;IPR016181;IPR000182;IPR043690;		K03789;	COG0456;
PP_0707	25.37407564	26.60232868	30.92775842	33.36863175	1105.731868	-0.306722745	0.096705964	-3.171704529	0.001515471	0.004155324	PP_0698			Transcriptional regulator, LysR family	Q88Q00			DNA-binding transcription factor activity [GO:0003700]	DNA-binding transcription factor activity [GO:0003700]	GO:0003700			PS50931;	IPR005119;IPR000847;IPR036388;IPR036390;			COG0583;
PP_0708	16.64518659	16.45291358	14.07065072	14.26551934	346.6129225	0.224204555	0.147453111	1.520514242	0.128381782	0.214096848	PP_0699			Transporter, LysE family	Q88PZ9	amino acid transport [GO:0006865]	integral component of membrane [GO:0016021]; plasma membrane [GO:0005886]		integral component of membrane [GO:0016021]; plasma membrane [GO:0005886]; amino acid transport [GO:0006865]	GO:0005886; GO:0006865; GO:0016021				IPR001123;			COG1280;
PP_0709	7.167833475	7.337444417	7.271008758	5.853464712	163.4039868	0.143132936	0.212972548	0.672072231	0.501537714	0.618923575	PP_0700			Putative Transmembrane sensor	Q88PZ8		integral component of membrane [GO:0016021]		integral component of membrane [GO:0016021]	GO:0016021				IPR006860;IPR032623;IPR012373;			COG3712;
PP_0710	7.210246691	7.273438161	14.87903666	16.32216122	70.24760695	-1.106797287	0.314852599	-3.515287122	0.000439279	0.001329927	PP_0701	fsr-I		Fosmidomycin efflux system	Q88PZ7		integral component of membrane [GO:0016021]	transmembrane transporter activity [GO:0022857]	integral component of membrane [GO:0016021]; transmembrane transporter activity [GO:0022857]	GO:0016021; GO:0022857			PS50850;	IPR011701;IPR020846;IPR036259;		K08223;	COG2814;
PP_0711	6.126353397	8.953005041	8.218500547	6.362461643	72.62093804	0.046280893	0.324095769	0.142800054	0.886448094	0.925348972	PP_0702			Major facilitator family transporter	Q88PZ6		integral component of membrane [GO:0016021]	transmembrane transporter activity [GO:0022857]	integral component of membrane [GO:0016021]; transmembrane transporter activity [GO:0022857]	GO:0016021; GO:0022857			PS50850;	IPR011701;IPR020846;IPR036259;			COG2814;
PP_0712	15.81139737	15.64324016	21.76230468	19.00941359	232.3701158	-0.374885486	0.178868285	-2.095874552	0.036093321	0.072275597	PP_0703			Putative Transmembrane sensor	Q88PZ5		integral component of membrane [GO:0016021]		integral component of membrane [GO:0016021]	GO:0016021				IPR006860;IPR032623;IPR012373;		K07165;	COG3712;
PP_0713	6.172416205	5.924479705	8.819503265	8.67994976	139.67758	-0.532615053	0.22286223	-2.38988478	0.016853659	0.03703448	PP_0704			RNA polymerase sigma-70 factor, ECF subfamily	Q88PZ4	DNA-templated transcription, initiation [GO:0006352]		DNA binding [GO:0003677]; DNA-binding transcription factor activity [GO:0003700]; sigma factor activity [GO:0016987]	DNA binding [GO:0003677]; DNA-binding transcription factor activity [GO:0003700]; sigma factor activity [GO:0016987]; DNA-templated transcription, initiation [GO:0006352]	GO:0003677; GO:0003700; GO:0006352; GO:0016987		TIGR02937;		IPR039425;IPR014284;IPR007627;IPR013249;IPR013325;IPR013324;IPR036388;			COG1595;
PP_0714	7.632833741	6.510323338	9.232663145	8.396363316	137.5446858	-0.317834655	0.228350114	-1.391874298	0.163960466	0.260571732	PP_0705			DNA-3-methyladenine glycosylase	Q88PZ3	base-excision repair [GO:0006284]		catalytic activity [GO:0003824]	catalytic activity [GO:0003824]; base-excision repair [GO:0006284]	GO:0003824; GO:0006284				IPR011257;IPR003265;	cd00056;	K01247;	COG0122;
PP_0715	5.058790825	5.017952189	5.491559039	7.5341625	137.9956378	-0.368921238	0.236712098	-1.558522953	0.119109331	0.200541221	PP_0706	ada		Methylated-DNA--[protein]-cysteine S-methyltransferase (EC 2.1.1.63)	Q88PZ2	DNA repair [GO:0006281]; methylation [GO:0032259]		DNA-binding transcription factor activity [GO:0003700]; methylated-DNA-[protein]-cysteine S-methyltransferase activity [GO:0003908]; sequence-specific DNA binding [GO:0043565]; zinc ion binding [GO:0008270]	DNA-binding transcription factor activity [GO:0003700]; methylated-DNA-[protein]-cysteine S-methyltransferase activity [GO:0003908]; sequence-specific DNA binding [GO:0043565]; zinc ion binding [GO:0008270]; DNA repair [GO:0006281]; methylation [GO:0032259]	GO:0003700; GO:0003908; GO:0006281; GO:0008270; GO:0032259; GO:0043565		TIGR00589;	PS01124;PS00374;	IPR035451;IPR004026;IPR016221;IPR009057;IPR018060;IPR001497;IPR014048;IPR036217;IPR036631;IPR036388;	cd06445;	K10778;	COG0350;COG2169;
PP_0716	3.314256756	3.048484738	3.756738797	3.265252401	57.94373088	-0.14272514	0.340857481	-0.418723802	0.675417998	0.769828316	PP_0707			Putative membrane protein	Q88PZ1	transmembrane transport [GO:0055085]	integral component of membrane [GO:0016021]; plasma membrane [GO:0005886]		integral component of membrane [GO:0016021]; plasma membrane [GO:0005886]; transmembrane transport [GO:0055085]	GO:0005886; GO:0016021; GO:0055085				IPR022249;IPR010920;IPR006685;IPR011066;IPR011014;IPR023408;		K05802;	COG3264;
PP_0717	6.252114317	6.266674873	6.834168695	6.437094624	104.021299	-0.084537253	0.255767006	-0.330524466	0.741003709	0.81979619	PP_0708			Putative Betaine-aldehyde dehydrogenase	Q88PZ0			oxidoreductase activity, acting on the aldehyde or oxo group of donors, NAD or NADP as acceptor [GO:0016620]	oxidoreductase activity, acting on the aldehyde or oxo group of donors, NAD or NADP as acceptor [GO:0016620]	GO:0016620			PS00687;	IPR016161;IPR016163;IPR029510;IPR016162;IPR015590;		K00130;	COG1012;
PP_0718	6.05124924	4.27234879	6.73422945	5.809042621	154.4395404	-0.280713678	0.231702875	-1.211524362	0.225694504	0.336472539	PP_0709			Transporter, NCS1 nucleoside transporter family	Q88PY9		integral component of membrane [GO:0016021]	transmembrane transporter activity [GO:0022857]	integral component of membrane [GO:0016021]; transmembrane transporter activity [GO:0022857]	GO:0016021; GO:0022857				IPR001248;IPR026030;IPR038271;			COG1457;
PP_0719	117.886397	118.7215367	133.1595871	138.4283265	2206.037261	-0.1988259	0.077042493	-2.580730344	0.009859156	0.02287422	PP_0710			SnoaL-like domain-containing protein	Q88PY8									IPR032710;IPR037401;			COG4319;
PP_0720	547.6959937	531.3489025	572.3349925	619.9919781	5238.880849	-0.143884748	0.069242856	-2.07797246	0.037711896	0.075022601	PP_0711	ycaC-I		Putative hydrolase	Q88PY7			hydrolase activity [GO:0016787]	hydrolase activity [GO:0016787]	GO:0016787				IPR000868;IPR036380;			COG1335;
PP_0721	1365.024603	1406.262549	1581.820698	1780.876362	15816.66131	-0.279015441	0.068864941	-4.051632608	5.09E-05	0.000174516	PP_0712	ppkB		Polyphosphate kinase (EC 2.7.4.1)	Q88PY6			polyphosphate kinase activity [GO:0008976]	polyphosphate kinase activity [GO:0008976]	GO:0008976		TIGR03707;		IPR027417;IPR016898;IPR022488;IPR022486;		K22468;	COG2326;
PP_0722	216.6270757	218.5598676	281.3612016	278.5366833	3695.774123	-0.363559859	0.068015529	-5.345247806	9.03E-08	4.11E-07	PP_0713	kefB-I		Kef-type potassium/proton antiporter, CPA2 family	Q88PY5		integral component of membrane [GO:0016021]	solute:proton antiporter activity [GO:0015299]	integral component of membrane [GO:0016021]; solute:proton antiporter activity [GO:0015299]	GO:0015299; GO:0016021		TIGR00932;		IPR006153;IPR004771;IPR038770;		K11747;	COG0475;
PP_0723	121.5451437	112.6090423	152.4131537	145.9117147	1807.590679	-0.349414349	0.084262619	-4.146730224	3.37E-05	0.000118399	PP_0714			Transporter, PerM family	Q88PY4		integral component of membrane [GO:0016021]		integral component of membrane [GO:0016021]	GO:0016021				IPR002549;			COG0628;
PP_0724	54.69108688	58.1098278	68.7822586	68.43249602	609.1862833	-0.282829918	0.1174524	-2.408038644	0.016038483	0.035395709	PP_0715			Outer membrane efflux protein	Q88PY3		cell outer membrane [GO:0009279]; integral component of membrane [GO:0016021]	efflux transmembrane transporter activity [GO:0015562]	cell outer membrane [GO:0009279]; integral component of membrane [GO:0016021]; efflux transmembrane transporter activity [GO:0015562]	GO:0009279; GO:0015562; GO:0016021		TIGR01845;		IPR003423;IPR010131;			COG1538;
PP_0725	80.59249913	85.19806415	93.86766421	102.4866208	2458.724515	-0.243973702	0.080197766	-3.042150862	0.002348941	0.006251215	PP_0716			HlyD family secretion protein	Q88PY2	transmembrane transport [GO:0055085]	integral component of membrane [GO:0016021]; plasma membrane [GO:0005886]		integral component of membrane [GO:0016021]; plasma membrane [GO:0005886]; transmembrane transport [GO:0055085]	GO:0005886; GO:0016021; GO:0055085				IPR043602;IPR032317;			COG1566;
PP_0726	35.99865509	31.02331765	36.01606902	35.97945768	397.9243411	-0.102916655	0.143893013	-0.715230385	0.474466696	0.593347786	PP_0717			Uncharacterized protein	Q88PY1		integral component of membrane [GO:0016021]		integral component of membrane [GO:0016021]	GO:0016021				IPR022604;			ENOG502Z9YU;
PP_0727	16.18454554	16.55883235	19.24651508	22.44798863	176.9724772	-0.347994508	0.202628854	-1.717398591	0.085906369	0.15136141	PP_0718			Sulfate transporter	Q88PY0		integral component of membrane [GO:0016021]	secondary active sulfate transmembrane transporter activity [GO:0008271]	integral component of membrane [GO:0016021]; secondary active sulfate transmembrane transporter activity [GO:0008271]	GO:0008271; GO:0016021		TIGR00815;	PS50801;	IPR011547;IPR001902;IPR002645;IPR036513;			COG0659;
PP_0728	5.984976011	6.109688055	9.381561267	9.005330326	140.6103866	-0.604568341	0.222453675	-2.717726922	0.006573206	0.015799352	PP_0719	ychF		Ribosome-binding ATPase YchF	Q88PX9			ATPase activity [GO:0016887]; ATP binding [GO:0005524]; GTP binding [GO:0005525]; ribosomal large subunit binding [GO:0043023]; ribosome binding [GO:0043022]	ATP binding [GO:0005524]; ATPase activity [GO:0016887]; GTP binding [GO:0005525]; ribosomal large subunit binding [GO:0043023]; ribosome binding [GO:0043022]	GO:0005524; GO:0005525; GO:0016887; GO:0043022; GO:0043023		TIGR00092;	PS51710;	IPR004396;IPR012675;IPR031167;IPR006073;IPR027417;IPR012676;IPR023192;IPR013029;IPR041706;	cd04867;cd01900;	K06942;	COG0012;
PP_0729	12.31443328	12.90897866	15.96682153	17.44735493	275.348221	-0.405431508	0.16473163	-2.461163691	0.013848717	0.031026877	PP_0720	pth		Peptidyl-tRNA hydrolase (PTH) (EC 3.1.1.29)	Q88PX8	translation [GO:0006412]	cytoplasm [GO:0005737]	aminoacyl-tRNA hydrolase activity [GO:0004045]	cytoplasm [GO:0005737]; aminoacyl-tRNA hydrolase activity [GO:0004045]; translation [GO:0006412]	GO:0004045; GO:0005737; GO:0006412		TIGR00447;	PS01195;PS01196;	IPR001328;IPR018171;IPR036416;	cd00462;	K01056;	COG0193;
PP_0730	18.25288815	17.82907771	20.85140838	23.04997069	413.4249351	-0.282487586	0.138832258	-2.034740268	0.041877014	0.082028649	PP_0721	rplY	ctc	50S ribosomal protein L25 (General stress protein CTC)	Q88PX7	translation [GO:0006412]	ribosome [GO:0005840]	5S rRNA binding [GO:0008097]; structural constituent of ribosome [GO:0003735]	ribosome [GO:0005840]; 5S rRNA binding [GO:0008097]; structural constituent of ribosome [GO:0003735]; translation [GO:0006412]	GO:0003735; GO:0005840; GO:0006412; GO:0008097		TIGR00731;		IPR020056;IPR029751;IPR011035;IPR020057;IPR037121;IPR001021;IPR020055;	cd00495;	K02897;	COG1825;
PP_0731	4.865045345	4.264231393	5.178781166	5.260466653	141.6528025	-0.192981917	0.223064555	-0.86513932	0.386962326	0.507922004	PP_0722	prs	prsA	Ribose-phosphate pyrophosphokinase (RPPK) (EC 2.7.6.1) (5-phospho-D-ribosyl alpha-1-diphosphate) (Phosphoribosyl diphosphate synthase) (Phosphoribosyl pyrophosphate synthase) (P-Rib-PP synthase) (PRPP synthase) (PRPPase)	Q88PX6	5-phosphoribose 1-diphosphate biosynthetic process [GO:0006015]; nucleoside metabolic process [GO:0009116]; nucleotide biosynthetic process [GO:0009165]; ribonucleoside monophosphate biosynthetic process [GO:0009156]	cytoplasm [GO:0005737]	ATP binding [GO:0005524]; kinase activity [GO:0016301]; magnesium ion binding [GO:0000287]; ribose phosphate diphosphokinase activity [GO:0004749]	cytoplasm [GO:0005737]; ATP binding [GO:0005524]; kinase activity [GO:0016301]; magnesium ion binding [GO:0000287]; ribose phosphate diphosphokinase activity [GO:0004749]; 5-phosphoribose 1-diphosphate biosynthetic process [GO:0006015]; nucleoside metabolic process [GO:0009116]; nucleotide biosynthetic process [GO:0009165]; ribonucleoside monophosphate biosynthetic process [GO:0009156]	GO:0000287; GO:0004749; GO:0005524; GO:0005737; GO:0006015; GO:0009116; GO:0009156; GO:0009165; GO:0016301		TIGR01251;	PS00114;	IPR000842;IPR029099;IPR000836;IPR029057;IPR005946;IPR037515;	cd06223;	K00948;	COG0462;
PP_0732	95.648771	101.2578694	69.80413488	72.30952593	1708.248201	0.470513251	0.084370371	5.576759264	2.45E-08	1.17E-07	PP_0723	ispE		4-diphosphocytidyl-2-C-methyl-D-erythritol kinase (CMK) (EC 2.7.1.148) (4-(cytidine-5'-diphospho)-2-C-methyl-D-erythritol kinase)	Q88PX5	isopentenyl diphosphate biosynthetic process, methylerythritol 4-phosphate pathway [GO:0019288]; terpenoid biosynthetic process [GO:0016114]		4-(cytidine 5'-diphospho)-2-C-methyl-D-erythritol kinase activity [GO:0050515]; ATP binding [GO:0005524]	4-(cytidine 5'-diphospho)-2-C-methyl-D-erythritol kinase activity [GO:0050515]; ATP binding [GO:0005524]; isopentenyl diphosphate biosynthetic process, methylerythritol 4-phosphate pathway [GO:0019288]; terpenoid biosynthetic process [GO:0016114]	GO:0005524; GO:0016114; GO:0019288; GO:0050515		TIGR00154;		IPR013750;IPR036554;IPR006204;IPR004424;IPR020568;IPR014721;		K00919;	COG1947;
PP_0733	120.7621351	121.6376755	116.3934654	114.5154973	2021.005168	0.070002578	0.078144054	0.895814525	0.370351831	0.491640741	PP_0724	lolB		Outer-membrane lipoprotein LolB	Q88PX4	lipoprotein localization to outer membrane [GO:0044874]; protein transport [GO:0015031]	cell outer membrane [GO:0009279]		cell outer membrane [GO:0009279]; lipoprotein localization to outer membrane [GO:0044874]; protein transport [GO:0015031]	GO:0009279; GO:0015031; GO:0044874		TIGR00548;	PS51257;	IPR029046;IPR004565;	cd16326;	K02494;	COG3017;
PP_0734	112.2648731	119.5417133	115.3447307	121.0666964	1534.064269	-0.028327809	0.087258956	-0.324640705	0.745453016	0.82280379	PP_0725			Conserved hypothetical TPR repeat protein	Q88PX3								PS50293;	IPR013026;IPR011990;IPR019734;			COG0457;
PP_0735	96.49006601	96.35573793	98.21188569	98.04166258	1159.78294	-0.025274755	0.092036331	-0.274617148	0.783610391	0.851453475	PP_0726			Transferase	Q88PX2			transferase activity [GO:0016740]	transferase activity [GO:0016740]	GO:0016740				IPR025877;IPR029044;			COG1213;
PP_0736	64.18852225	64.26875584	62.90466898	64.27441671	804.3034573	0.01451615	0.104816137	0.138491561	0.889851939	0.926719158	PP_0727			Glutamine amidotransferase type-1 domain-containing protein	Q88PX1	glutamine metabolic process [GO:0006541]		hydrolase activity [GO:0016787]	hydrolase activity [GO:0016787]; glutamine metabolic process [GO:0006541]	GO:0006541; GO:0016787			PS51273;	IPR029062;IPR017926;IPR011697;		K23150;	COG2071;
PP_0737	290.7716055	288.9110541	265.1056995	271.5263255	2284.275113	0.111410368	0.075904895	1.467762619	0.142168715	0.232053095	PP_0728			PEP-utilizers domain-containing protein	Q88PX0	phosphorylation [GO:0016310]		transferase activity, transferring phosphorus-containing groups [GO:0016772]	transferase activity, transferring phosphorus-containing groups [GO:0016772]; phosphorylation [GO:0016310]	GO:0016310; GO:0016772				IPR008279;IPR036637;		K22424;	COG0574;
PP_0738	229.2255318	236.9142986	234.0453463	237.5091458	2584.240182	-0.016667623	0.074103106	-0.224924758	0.822037809	0.878406115	PP_0729			PPDK_N domain-containing protein	Q88PW9			ATP binding [GO:0005524]; kinase activity [GO:0016301]	ATP binding [GO:0005524]; kinase activity [GO:0016301]	GO:0005524; GO:0016301				IPR013815;IPR002192;			COG0574;
PP_0739	94.41716784	108.9836248	90.69865394	94.92104938	2213.264036	0.131926295	0.087947313	1.500060552	0.133598718	0.220957786	PP_0730			ATP-grasp domain-containing protein	Q88PW8			ATP binding [GO:0005524]; metal ion binding [GO:0046872]	ATP binding [GO:0005524]; metal ion binding [GO:0046872]	GO:0005524; GO:0046872			PS50975;	IPR011761;IPR041472;			COG0026;
PP_0740	105.9246502	119.7692817	88.24643108	89.91572182	1433.057291	0.341067137	0.09355474	3.645642503	0.000266725	0.000833607	PP_0731	pcs		Phosphatidylcholine synthase (EC 2.7.8.24)	Q88PW7	phospholipid biosynthetic process [GO:0008654]	integral component of membrane [GO:0016021]	phosphatidylcholine synthase activity [GO:0050520]	integral component of membrane [GO:0016021]; phosphatidylcholine synthase activity [GO:0050520]; phospholipid biosynthetic process [GO:0008654]	GO:0008654; GO:0016021; GO:0050520				IPR000462;IPR036259;		K17103;	COG1183;
PP_0741	390.6830566	404.7994853	338.0236964	385.0963626	5801.794328	0.137734788	0.075051013	1.835215575	0.066473754	0.121709452	PP_0732	hemA		Glutamyl-tRNA reductase (GluTR) (EC 1.2.1.70)	Q88PW6	protoporphyrinogen IX biosynthetic process [GO:0006782]		glutamyl-tRNA reductase activity [GO:0008883]; NADP binding [GO:0050661]	glutamyl-tRNA reductase activity [GO:0008883]; NADP binding [GO:0050661]; protoporphyrinogen IX biosynthetic process [GO:0006782]	GO:0006782; GO:0008883; GO:0050661		TIGR01035;	PS00747;	IPR000343;IPR015896;IPR015895;IPR018214;IPR036453;IPR036343;IPR036291;IPR006151;		K02492;	COG0373;
PP_0742	529.5292145	558.0164071	446.3275094	465.0301942	7778.634327	0.255011079	0.064395329	3.960086609	7.49E-05	0.000249742	PP_0733	prfA		Peptide chain release factor 1 (RF-1)	Q88PW5		cytoplasm [GO:0005737]	translation release factor activity, codon specific [GO:0016149]	cytoplasm [GO:0005737]; translation release factor activity, codon specific [GO:0016149]	GO:0005737; GO:0016149		TIGR00019;	PS00745;	IPR005139;IPR000352;IPR004373;		K02835;	COG0216;
PP_0743	306.7842464	312.5940682	310.9069269	315.1244385	4448.717696	-0.015406354	0.066038479	-0.23329359	0.815533436	0.874716753	PP_0734	prmC		Release factor glutamine methyltransferase (RF MTase) (EC 2.1.1.297) (N5-glutamine methyltransferase PrmC) (Protein-(glutamine-N5) MTase PrmC) (Protein-glutamine N-methyltransferase PrmC)	Q88PW4	peptidyl-glutamine methylation [GO:0018364]		nucleic acid binding [GO:0003676]; protein-(glutamine-N5) methyltransferase activity [GO:0102559]; protein-glutamine N-methyltransferase activity [GO:0036009]	nucleic acid binding [GO:0003676]; protein-(glutamine-N5) methyltransferase activity [GO:0102559]; protein-glutamine N-methyltransferase activity [GO:0036009]; peptidyl-glutamine methylation [GO:0018364]	GO:0003676; GO:0018364; GO:0036009; GO:0102559		TIGR00536;TIGR03534;	PS00092;	IPR002052;IPR004556;IPR040758;IPR019874;IPR029063;IPR007848;		K02493;	COG2890;
PP_0744	126.1595076	130.8146091	158.1132303	161.5890086	2312.317739	-0.315106914	0.076327331	-4.128362783	3.65E-05	0.000127743	PP_0735	moeB		Molybdopterin-synthase adenylyltransferase (EC 2.7.7.80)	Q88PW3			molybdopterin-synthase adenylyltransferase activity [GO:0061605]; ubiquitin-like modifier activating enzyme activity [GO:0008641]	molybdopterin-synthase adenylyltransferase activity [GO:0061605]; ubiquitin-like modifier activating enzyme activity [GO:0008641]	GO:0008641; GO:0061605				IPR000594;IPR035985;		K21029;	COG0476;
PP_0745	39.67612283	38.85256944	55.5553136	55.02071885	943.9098065	-0.493730718	0.099080908	-4.983106527	6.26E-07	2.67E-06	PP_0736	murI		Glutamate racemase (EC 5.1.1.3)	Q88PW2	cell wall organization [GO:0071555]; peptidoglycan biosynthetic process [GO:0009252]; regulation of cell shape [GO:0008360]		glutamate racemase activity [GO:0008881]	glutamate racemase activity [GO:0008881]; cell wall organization [GO:0071555]; peptidoglycan biosynthetic process [GO:0009252]; regulation of cell shape [GO:0008360]	GO:0008360; GO:0008881; GO:0009252; GO:0071555		TIGR00067;	PS00923;PS00924;	IPR015942;IPR001920;IPR018187;IPR033134;IPR004391;		K01776;	COG0796;
PP_0746	35.3775337	34.62566336	53.72073703	52.44301326	443.8331123	-0.600835209	0.132969758	-4.518585411	6.23E-06	2.39E-05	PP_0737	pagL-I		Lipid A deacylase (EC 3.1.1.77) (LPS 3-O-deacylase) (Outer membrane enzyme)	Q88PW1		cell outer membrane [GO:0009279]	acyloxyacyl hydrolase activity [GO:0050528]	cell outer membrane [GO:0009279]; acyloxyacyl hydrolase activity [GO:0050528]	GO:0009279; GO:0050528				IPR018550;IPR011250;		K12976;	COG3637;
PP_0747	75.98654456	80.21898411	86.95340636	98.3445012	751.3178198	-0.246067633	0.113098002	-2.175702733	0.029577496	0.060802401	PP_0738			Uncharacterized protein	Q88PW0									IPR036291;IPR002347;			COG0300;
PP_0748	32.45416325	34.82964122	41.88912868	37.35597205	273.8394786	-0.236786797	0.16646533	-1.422439114	0.154898815	0.248974512	PP_0739	phr		Deoxyribodipyrimidine photolyase (EC 4.1.99.3)	Q88PV9	protein-chromophore linkage [GO:0018298]		deoxyribodipyrimidine photo-lyase activity [GO:0003904]	deoxyribodipyrimidine photo-lyase activity [GO:0003904]; protein-chromophore linkage [GO:0018298]	GO:0003904; GO:0018298			PS00394;PS51645;	IPR036134;IPR036155;IPR005101;IPR002081;IPR018394;IPR006050;IPR014729;		K01669;	COG0415;
PP_0749	95.8754796	99.25231794	77.48380229	73.78969581	643.2722659	0.366951338	0.115451656	3.178398227	0.001480912	0.004068519	PP_0740			Transcriptional regulator, MerR family	Q88PV8	regulation of transcription, DNA-templated [GO:0006355]		DNA binding [GO:0003677]	DNA binding [GO:0003677]; regulation of transcription, DNA-templated [GO:0006355]	GO:0003677; GO:0006355			PS00552;PS50937;	IPR009061;IPR000551;		K22491;	COG0789;
PP_0750	557.3231205	538.1512989	769.7148465	813.9103313	3327.314293	-0.531523343	0.072252033	-7.35651752	1.89E-13	1.27E-12	PP_0741			Uncharacterized protein	Q88PV7									IPR013560;IPR007553;IPR017087;			COG1683;COG3272;
PP_0751	397.0680857	449.6517556	472.5303201	487.3038465	10748.17186	-0.180926149	0.071055072	-2.54628056	0.010887764	0.025053469	PP_0742			Renalase (EC 1.6.3.5)	Q88PV6			flavin adenine dinucleotide binding [GO:0050660]; NAD binding [GO:0051287]; NADP binding [GO:0050661]; oxidoreductase activity, acting on NAD(P)H, oxygen as acceptor [GO:0050664]	flavin adenine dinucleotide binding [GO:0050660]; NAD binding [GO:0051287]; NADP binding [GO:0050661]; oxidoreductase activity, acting on NAD(P)H, oxygen as acceptor [GO:0050664]	GO:0050660; GO:0050661; GO:0050664; GO:0051287				IPR002937;IPR034721;IPR036188;		K18208;	COG3380;
PP_0753	803.9660689	828.0082003	832.2699702	849.8780495	7643.967086	-0.04367884	0.061889492	-0.705755354	0.480340291	0.599223711	PP_0743	yfcH		Conserved protein with NAD(P)-binding Rossmann-fold domain	Q88PV5			catalytic activity [GO:0003824]	catalytic activity [GO:0003824]	GO:0003824		TIGR01777;		IPR013549;IPR001509;IPR036291;IPR010099;		K07071;	COG1090;
PP_0754	34.63745959	33.27597959	40.55881981	34.23901634	175.5526113	-0.140019927	0.203989163	-0.686408654	0.492455449	0.610535926	PP_0744	hemH		Ferrochelatase (EC 4.99.1.1) (Heme synthase) (Protoheme ferro-lyase)	Q88PV4	heme biosynthetic process [GO:0006783]	cytoplasm [GO:0005737]	ferrochelatase activity [GO:0004325]; metal ion binding [GO:0046872]	cytoplasm [GO:0005737]; ferrochelatase activity [GO:0004325]; metal ion binding [GO:0046872]; heme biosynthetic process [GO:0006783]	GO:0004325; GO:0005737; GO:0006783; GO:0046872		TIGR00109;		IPR001015;IPR033644;IPR033659;	cd00419;cd03411;	K01772;	COG0276;
PP_0755	110.9386645	110.0479957	112.5916942	90.7992267	416.6258309	0.118788761	0.146048089	0.813353746	0.41601527	0.53750476	PP_0745	uraA		Uracil transporter	Q88PV3		integral component of membrane [GO:0016021]	uracil transmembrane transporter activity [GO:0015210]	integral component of membrane [GO:0016021]; uracil transmembrane transporter activity [GO:0015210]	GO:0015210; GO:0016021		TIGR00801;	PS01116;	IPR029935;IPR006042;IPR006043;		K02824;	COG2233;
PP_0756	48.8952356	50.26563326	63.6477091	61.14615751	1123.160377	-0.331903084	0.094003548	-3.53075061	0.000414382	0.001256586	PP_0746	upp		Uracil phosphoribosyltransferase (EC 2.4.2.9) (UMP pyrophosphorylase) (UPRTase)	Q88PV2	nucleoside metabolic process [GO:0009116]; UMP salvage [GO:0044206]; uracil salvage [GO:0006223]		GTP binding [GO:0005525]; magnesium ion binding [GO:0000287]; uracil phosphoribosyltransferase activity [GO:0004845]	GTP binding [GO:0005525]; magnesium ion binding [GO:0000287]; uracil phosphoribosyltransferase activity [GO:0004845]; nucleoside metabolic process [GO:0009116]; UMP salvage [GO:0044206]; uracil salvage [GO:0006223]	GO:0000287; GO:0004845; GO:0005525; GO:0006223; GO:0009116; GO:0044206		TIGR01091;		IPR000836;IPR029057;IPR034332;IPR005765;	cd06223;	K00761;	COG0035;
PP_0757	20.45411537	23.1811513	25.9356702	25.96294832	70.05913921	-0.250583216	0.310365866	-0.807380074	0.419447543	0.541191517	PP_0747			Hypoxanthine-guanine phosphoribosyltransferase	Q88PV1	nucleoside metabolic process [GO:0009116]		transferase activity, transferring glycosyl groups [GO:0016757]	transferase activity, transferring glycosyl groups [GO:0016757]; nucleoside metabolic process [GO:0009116]	GO:0009116; GO:0016757				IPR000836;IPR029057;	cd06223;	K00760;	COG0634;
PP_0758	37.02448357	40.19716549	43.56931112	38.88171004	390.9458443	-0.095245074	0.144076849	-0.661071328	0.508566572	0.625533538	PP_0748			Uncharacterized protein	Q88PV0							TIGR04366;		IPR027565;IPR011051;			COG4297;
PP_0759	202.9573361	217.9485745	267.3360821	275.1651045	3190.682131	-0.366160294	0.073713541	-4.967341021	6.79E-07	2.89E-06	PP_0749			Uncharacterized protein	Q88PU9												ENOG5031QHD;
PP_0760	57.21071557	56.63583848	64.29656002	64.78834873	560.317316	-0.181170594	0.120289592	-1.506120286	0.132036298	0.218825297	PP_0750			Uncharacterized protein	Q88PU8												ENOG5032TNS;
PP_0761	27.43060935	26.29358816	29.882967	30.83469274	450.7594063	-0.176291755	0.132139711	-1.334131533	0.182160753	0.284261982	PP_0751	mqo1	mqo-1	Probable malate:quinone oxidoreductase 1 (EC 1.1.5.4) (MQO 1) (Malate dehydrogenase [quinone] 1)	Q88PU7	tricarboxylic acid cycle [GO:0006099]		malate dehydrogenase (menaquinone) activity [GO:0052589]; malate dehydrogenase (quinone) activity [GO:0008924]	malate dehydrogenase (menaquinone) activity [GO:0052589]; malate dehydrogenase (quinone) activity [GO:0008924]; tricarboxylic acid cycle [GO:0006099]	GO:0006099; GO:0008924; GO:0052589		TIGR01320;		IPR036188;IPR006231;		K00116;	COG0579;
PP_0762	37.4430543	38.35044506	49.43162707	50.21800083	668.2021969	-0.394788406	0.112542204	-3.507914294	0.000451635	0.001365124	PP_0753			Putative Lipoprotein	Q88PU5									IPR005619;		K07286;	COG3056;
PP_0763	10.15598692	10.88811652	92.01337126	89.21055844	1342.1646	-3.106709125	0.101733465	-30.53773048	8.23E-205	1.18E-202	PP_0754			Uncharacterized protein	Q88PU4												ENOG5032KH6;
PP_0765	58.5266416	61.2125155	126.7113548	126.01855	2771.127563	-1.077796118	0.073850534	-14.59429002	3.05E-48	5.85E-47	PP_0755			Uncharacterized protein	Q88PU3		integral component of membrane [GO:0016021]		integral component of membrane [GO:0016021]	GO:0016021
PP_0766	49.52247867	51.57906719	90.75956268	91.2325727	1523.551854	-0.848149754	0.085656053	-9.901807554	4.09E-23	4.08E-22	PP_0756			PlsC domain-containing protein	Q88PU2			transferase activity, transferring acyl groups [GO:0016746]	transferase activity, transferring acyl groups [GO:0016746]	GO:0016746				IPR002123;			COG2937;
PP_0767	54.18374147	53.16353443	85.91289286	91.5546058	3052.153555	-0.725120079	0.073633553	-9.847685613	7.01E-23	6.92E-22	PP_0757			Uncharacterized protein	Q88PU1									IPR025990;IPR017143;
PP_0768	209.096099	216.6290426	353.7851503	360.6087363	7228.208161	-0.746807737	0.062614585	-11.92705712	8.55E-33	1.13E-31	PP_0758			Abasic site processing protein (EC 3.4.-.-)	Q88PU0	cellular response to DNA damage stimulus [GO:0006974]; protein-DNA covalent cross-linking [GO:0018142]		peptidase activity [GO:0008233]; single-stranded DNA binding [GO:0003697]	peptidase activity [GO:0008233]; single-stranded DNA binding [GO:0003697]; cellular response to DNA damage stimulus [GO:0006974]; protein-DNA covalent cross-linking [GO:0018142]	GO:0003697; GO:0006974; GO:0008233; GO:0018142				IPR003738;IPR036590;			COG2135;
PP_0769	158.1713059	158.6554122	246.8664451	267.2279795	2270.321997	-0.698169252	0.079452611	-8.787241089	1.53E-18	1.29E-17	PP_0759			Peptidase_M48 domain-containing protein	Q88PT9			metal ion binding [GO:0046872]; metalloendopeptidase activity [GO:0004222]	metal ion binding [GO:0046872]; metalloendopeptidase activity [GO:0004222]	GO:0004222; GO:0046872				IPR001915;			COG0501;
PP_0770	187.6826382	181.3225349	195.4837573	180.7687632	749.2746876	-0.028307462	0.109771241	-0.257876853	0.796501949	0.860958754	PP_0760			GDT1 family protein	Q88PT8		integral component of membrane [GO:0016021]		integral component of membrane [GO:0016021]	GO:0016021				IPR001727;			COG2119;
PP_0771	148.6168833	162.0471861	138.8225865	134.5624072	801.3513783	0.184118321	0.108017599	1.704521509	0.088283701	0.154966071	PP_0761	rsmC		Ribosomal RNA small subunit methyltransferase C (EC 2.1.1.172) (16S rRNA m2G1207 methyltransferase) (rRNA (guanine-N(2)-)-methyltransferase RsmC)	Q88PT7		cytoplasm [GO:0005737]	16S rRNA (guanine(1207)-N(2))-methyltransferase activity [GO:0052914]; nucleic acid binding [GO:0003676]	cytoplasm [GO:0005737]; 16S rRNA (guanine(1207)-N(2))-methyltransferase activity [GO:0052914]; nucleic acid binding [GO:0003676]	GO:0003676; GO:0005737; GO:0052914				IPR002052;IPR013675;IPR023543;IPR029063;IPR007848;		K00564;	COG2813;
PP_0772	113.9501732	115.7525396	102.3230809	102.8893894	1106.009091	0.162641828	0.093748241	1.734878721	0.082762289	0.146789896	PP_0762	hprA		Glycerate dehydrogenase	Q88PT6			NAD binding [GO:0051287]; oxidoreductase activity, acting on the CH-OH group of donors, NAD or NADP as acceptor [GO:0016616]	NAD binding [GO:0051287]; oxidoreductase activity, acting on the CH-OH group of donors, NAD or NADP as acceptor [GO:0016616]	GO:0016616; GO:0051287			PS00671;	IPR006139;IPR029753;IPR006140;IPR036291;		K00018;	COG1052;
PP_0773	338.1126685	357.8715713	353.0093238	375.6179008	3993.562158	-0.066067559	0.071725414	-0.921117843	0.356988906	0.478087314	PP_0763			Medium-chain-fatty-acid CoA ligase	Q88PT5			ligase activity [GO:0016874]	ligase activity [GO:0016874]	GO:0016874				IPR025110;IPR000873;IPR042099;		K00666;	COG0318;
PP_0774	126.6993259	130.9365174	124.69255	131.9692774	4233.888966	0.005540137	0.069245266	0.080007442	0.936231337	0.957886759	PP_0765			Uncharacterized protein	Q88PT3									IPR010727;			COG3203;
PP_0775	96.26260239	88.18863735	101.9860964	99.0066226	460.4667594	-0.123818258	0.132526656	-0.934289458	0.350154601	0.471410441	PP_0766			Uncharacterized protein	Q88PT2									IPR010752;			ENOG502Z7HQ;
PP_0776	1087.65463	1040.218391	1181.481381	1223.988377	8686.588339	-0.176842783	0.062709292	-2.820041108	0.00480175	0.011893076	PP_0767			Transcriptional regulator, LuxR family	Q88PT1	regulation of transcription, DNA-templated [GO:0006355]		DNA binding [GO:0003677]	DNA binding [GO:0003677]; regulation of transcription, DNA-templated [GO:0006355]	GO:0003677; GO:0006355			PS00622;PS50043;	IPR027417;IPR016032;IPR011990;IPR041617;IPR000792;IPR036388;	cd06170;	K03556;	COG2909;
PP_0777	136.6443171	128.7353378	155.459934	164.6665668	1114.995228	-0.270266709	0.096018508	-2.814735571	0.004881738	0.012069723	PP_0768			Response regulator/TPR domain protein	Q88PT0	phosphorelay signal transduction system [GO:0000160]			phosphorelay signal transduction system [GO:0000160]	GO:0000160			PS50110;PS50005;PS50293;	IPR011006;IPR001789;IPR013026;IPR011990;IPR019734;	cd00156;		COG2204;
PP_0778	16.6661503	15.10017061	16.84734478	14.68280926	297.2252483	0.010358035	0.162869579	0.063597114	0.94929103	0.965643278	PP_0769			Sensor histidine kinase	Q88PS9			kinase activity [GO:0016301]	kinase activity [GO:0016301]	GO:0016301			PS50109;	IPR003594;IPR036890;IPR005467;			COG2205;
PP_0779	19.61255416	20.51858058	36.18195432	38.24831062	605.7054784	-0.891101446	0.119094171	-7.482326281	7.30E-14	5.00E-13	PP_0770			PemI-like protein	Q88PS8			DNA binding [GO:0003677]; toxin-antitoxin pair type II binding [GO:0097351]	DNA binding [GO:0003677]; toxin-antitoxin pair type II binding [GO:0097351]	GO:0003677; GO:0097351				IPR039052;IPR007159;IPR037914;		K18842;	COG2336;
PP_0781	6.399851317	4.22119179	4.785748667	6.968410371	29.64153279	-0.143188693	0.489313356	-0.292631891	0.769803535	0.841012236	PP_0771	chpB		mRNA interferase (EC 3.1.27.-)	Q88PS7			DNA binding [GO:0003677]; hydrolase activity [GO:0016787]	DNA binding [GO:0003677]; hydrolase activity [GO:0016787]	GO:0003677; GO:0016787				IPR003477;IPR011067;		K18841;	COG2337;
PP_0782	4.152960716	4.818652782	6.610415383	5.628331453	52.18276041	-0.449295507	0.360790023	-1.245310231	0.213017736	0.321763463	PP_0772			Metallo-beta-lactamase family protein	Q88PS6									IPR001279;IPR036866;		K01069;	COG0491;
PP_0784	15.34562307	12.76029394	16.62992108	17.99608892	152.8521375	-0.300073625	0.218639124	-1.372460791	0.169920037	0.268143855	PP_0773	yiaD		OmpA/MotB domain-containing protein	Q88PS5		cell outer membrane [GO:0009279]; integral component of membrane [GO:0016021]		cell outer membrane [GO:0009279]; integral component of membrane [GO:0016021]	GO:0009279; GO:0016021			PS51123;	IPR039567;IPR006664;IPR006665;IPR036737;	cd07185;		COG2885;
PP_0785	101.652086	99.3797094	141.4574485	137.9057015	1380.766909	-0.47475037	0.087625804	-5.417928855	6.03E-08	2.78E-07	PP_0774	pta		Phosphate acetyltransferase (EC 2.3.1.8) (Phosphotransacetylase)	Q88PS4	acetyl-CoA biosynthetic process [GO:0006085]	cytoplasm [GO:0005737]	phosphate acetyltransferase activity [GO:0008959]	cytoplasm [GO:0005737]; phosphate acetyltransferase activity [GO:0008959]; acetyl-CoA biosynthetic process [GO:0006085]	GO:0005737; GO:0006085; GO:0008959		TIGR00651;		IPR010766;IPR016475;IPR027417;IPR004614;IPR042113;IPR042112;IPR002505;IPR028979;		K13788;	COG0280;COG0857;
PP_0786	545.4172193	591.7768986	510.085745	523.6510747	8242.647123	0.137597675	0.066293716	2.075576448	0.037933142	0.075329177	PP_0775			Uncharacterized protein	Q88PS3									IPR021948;			COG1670;
PP_0787	58.57919538	58.33657222	72.63103339	72.73740013	877.9589983	-0.314229056	0.101353673	-3.100322336	0.001933101	0.005211292	PP_0776	slyD		Peptidyl-prolyl cis-trans isomerase (EC 5.2.1.8)	Q88PS2			peptidyl-prolyl cis-trans isomerase activity [GO:0003755]	peptidyl-prolyl cis-trans isomerase activity [GO:0003755]	GO:0003755			PS50059;	IPR001179;		K03775;	COG1047;
PP_0788	156.5283293	148.3195469	140.7010108	148.0303286	5055.066224	0.078488288	0.068369815	1.147996201	0.250970132	0.364476695	PP_0777			Glutathione peroxidase	Q88PS1	response to oxidative stress [GO:0006979]		glutathione peroxidase activity [GO:0004602]	glutathione peroxidase activity [GO:0004602]; response to oxidative stress [GO:0006979]	GO:0004602; GO:0006979			PS00460;PS51355;	IPR000889;IPR029759;IPR036249;	cd00340;	K00432;	COG0386;
PP_0789	846.5914742	812.1802849	294.0517369	284.1177789	5053.632044	1.520472527	0.067802999	22.42485663	2.25E-111	1.17E-109	PP_0778			Glycosyl transferase, group 1 family protein	Q88PS0			transferase activity [GO:0016740]	transferase activity [GO:0016740]	GO:0016740				IPR028098;			COG0438;
PP_0790	459.675556	451.7461546	147.5672193	148.2736849	3955.461745	1.62332801	0.069215557	23.4532247	1.23E-121	7.24E-120	PP_0779			Methyl-accepting chemotaxis transducer/sensory box protein	Q88PR9	signal transduction [GO:0007165]	membrane [GO:0016020]		membrane [GO:0016020]; signal transduction [GO:0007165]	GO:0007165; GO:0016020		TIGR00229;	PS50111;PS50113;PS50112;	IPR004089;IPR001610;IPR000014;IPR000700;IPR035965;IPR013656;IPR013655;	cd00130;	K03406;	COG0840;
PP_0791	173.6430899	172.0238332	76.93189397	82.49091196	1547.333645	1.116861877	0.087707829	12.7338904	3.83E-37	5.67E-36	PP_0781			Uncharacterized protein	Q88PR7
PP_0792	60.11945593	67.27053981	57.91031651	62.73668253	974.0252422	0.078548985	0.104832508	0.749280801	0.453687977	0.574146075	PP_0782			Uncharacterized protein	Q88PR6									IPR015002;IPR014983;			COG5620;
PP_0793	95.37398743	98.69084263	104.147413	108.0213519	4569.535131	-0.128641804	0.067194574	-1.914467144	0.055560493	0.104876974	PP_0784			Uncharacterized protein	Q88PR4									IPR015002;IPR014983;			COG5620;
PP_0794	106.7846662	110.2340191	109.4427235	115.9270042	1653.508735	-0.054346247	0.084510688	-0.643069517	0.520178993	0.635774325	PP_0785	cysZ		Sulfate transporter CysZ	Q88PR3	cysteine biosynthetic process [GO:0019344]; sulfate assimilation [GO:0000103]	integral component of plasma membrane [GO:0005887]	sulfate transmembrane transporter activity [GO:0015116]	integral component of plasma membrane [GO:0005887]; sulfate transmembrane transporter activity [GO:0015116]; cysteine biosynthetic process [GO:0019344]; sulfate assimilation [GO:0000103]	GO:0000103; GO:0005887; GO:0015116; GO:0019344				IPR022985;		K06203;	COG2981;
PP_0795	96.57705811	101.585269	95.46427933	102.7210854	2723.755582	-5.59E-05	0.077068435	-0.000725676	0.999420994	0.99995573	PP_0786	trxB		Thioredoxin reductase (EC 1.8.1.9)	Q88PR2	removal of superoxide radicals [GO:0019430]	cytoplasm [GO:0005737]	thioredoxin-disulfide reductase activity [GO:0004791]	cytoplasm [GO:0005737]; thioredoxin-disulfide reductase activity [GO:0004791]; removal of superoxide radicals [GO:0019430]	GO:0004791; GO:0005737; GO:0019430		TIGR01292;	PS00573;	IPR036188;IPR023753;IPR008255;IPR005982;		K22345;	COG0492;
PP_0796	38.28970873	33.09414363	35.68503898	35.05981468	161.3870572	0.013276296	0.211026051	0.062913065	0.949835731	0.96579378	PP_0787	nadC		Quinolinate phosphoribosyltransferase [decarboxylating] (EC 2.4.2.19)	Q88PR1	NAD biosynthetic process [GO:0009435]		nicotinate-nucleotide diphosphorylase (carboxylating) activity [GO:0004514]	nicotinate-nucleotide diphosphorylase (carboxylating) activity [GO:0004514]; NAD biosynthetic process [GO:0009435]	GO:0004514; GO:0009435		TIGR00078;		IPR013785;IPR004393;IPR027277;IPR036068;IPR037128;IPR002638;IPR022412;	cd01572;	K00767;	COG0157;
PP_0797	61.9782752	64.40225412	51.14046402	58.67014398	502.8654177	0.203305138	0.130846062	1.553773457	0.120238464	0.202138982	PP_0788			Uncharacterized protein	Q88PR0									IPR012434;			COG1570;
PP_0798	11.42682012	10.92040152	12.42594877	12.80813456	279.7102652	-0.175004596	0.162063942	-1.079849059	0.280209401	0.3968631	PP_0789	ampD		N-acetyl-anhydromuramyl-L-alanine-amidase (EC 3.5.1.28)	Q88PQ9	peptidoglycan catabolic process [GO:0009253]		N-acetylmuramoyl-L-alanine amidase activity [GO:0008745]	N-acetylmuramoyl-L-alanine amidase activity [GO:0008745]; peptidoglycan catabolic process [GO:0009253]	GO:0008745; GO:0009253				IPR036505;IPR002502;	cd06583;	K03806;	COG3023;
PP_0799	87.51736752	82.52818868	97.35526707	101.5587089	1942.023198	-0.226013345	0.081539778	-2.771817036	0.005574436	0.013614534	PP_0790			Inner membrane protein AmpE	Q88PQ8		integral component of membrane [GO:0016021]		integral component of membrane [GO:0016021]	GO:0016021				IPR031347;		K03807;	COG3725;
PP_0800	32.21827285	34.13010146	40.1097633	38.38178222	430.0091181	-0.242825084	0.135361206	-1.793904552	0.072828405	0.13132991	PP_0791	yjjV		Putative hydrolase	Q88PQ7			endodeoxyribonuclease activity, producing 5'-phosphomonoesters [GO:0016888]	endodeoxyribonuclease activity, producing 5'-phosphomonoesters [GO:0016888]	GO:0016888		TIGR00010;	PS01137;	IPR018228;IPR015991;IPR032466;IPR001130;	cd01310;	K03424;	COG0084;
PP_0801	29.33580761	31.639456	41.45514732	42.2124859	177.9287459	-0.4565959	0.199540406	-2.288237796	0.022123677	0.047223676	PP_0792	cra		Catabolite repressor/activator (Fructose repressor)	Q88PQ6	regulation of transcription, DNA-templated [GO:0006355]; response to fructose [GO:0009750]	protein-DNA complex [GO:0032993]	sequence-specific DNA binding [GO:0043565]	protein-DNA complex [GO:0032993]; sequence-specific DNA binding [GO:0043565]; regulation of transcription, DNA-templated [GO:0006355]; response to fructose [GO:0009750]	GO:0006355; GO:0009750; GO:0032993; GO:0043565		TIGR02417;	PS50932;	IPR012781;IPR000843;IPR010982;IPR001761;IPR028082;	cd01392;	K03435;	COG1609;
PP_0802	16.54115417	19.16308508	31.77182246	32.19405591	353.6729891	-0.841614418	0.151127621	-5.568898747	2.56E-08	1.22E-07	PP_0793	fruB		Phosphocarrier protein HPr (EC 2.7.3.9) (Phosphotransferase system enzyme I)	Q88PQ5	phosphoenolpyruvate-dependent sugar phosphotransferase system [GO:0009401]	cytoplasm [GO:0005737]	kinase activity [GO:0016301]; metal ion binding [GO:0046872]; phosphoenolpyruvate-protein phosphotransferase activity [GO:0008965]	cytoplasm [GO:0005737]; kinase activity [GO:0016301]; metal ion binding [GO:0046872]; phosphoenolpyruvate-protein phosphotransferase activity [GO:0008965]; phosphoenolpyruvate-dependent sugar phosphotransferase system [GO:0009401]	GO:0005737; GO:0008965; GO:0009401; GO:0016301; GO:0046872		TIGR01417;	PS00742;PS00370;PS51094;PS00372;PS51350;	IPR000032;IPR035895;IPR008279;IPR018274;IPR000121;IPR023151;IPR036637;IPR016152;IPR006318;IPR002178;IPR008731;IPR036618;IPR015813;IPR040442;	cd00367;	K23993;	COG1080;COG4668;
PP_0803	9.44544106	11.10718455	12.15374719	13.21351739	214.5426319	-0.303715244	0.187668135	-1.618363419	0.105584301	0.180863489	PP_0794	fruK		Phosphofructokinase	Q88PQ4			1-phosphofructokinase activity [GO:0008662]	1-phosphofructokinase activity [GO:0008662]	GO:0008662		TIGR03168;TIGR03828;	PS00583;PS00584;	IPR022463;IPR002173;IPR011611;IPR029056;IPR017583;	cd01164;	K00882;	COG1105;
PP_0804	5.439998452	5.754366014	8.380600228	7.826209158	234.3274319	-0.534312061	0.176647821	-3.02473055	0.002488547	0.006600827	PP_0795	fruA		Fructose PTS permease-IIBC component (EC 2.7.1.69)	Q88PQ3	phosphoenolpyruvate-dependent sugar phosphotransferase system [GO:0009401]	integral component of membrane [GO:0016021]; plasma membrane [GO:0005886]	carbohydrate:proton symporter activity [GO:0005351]; D-glucosamine PTS permease activity [GO:0103111]; protein-N(PI)-phosphohistidine-fructose phosphotransferase system transporter activity [GO:0022877]	integral component of membrane [GO:0016021]; plasma membrane [GO:0005886]; carbohydrate:proton symporter activity [GO:0005351]; D-glucosamine PTS permease activity [GO:0103111]; protein-N(PI)-phosphohistidine-fructose phosphotransferase system transporter activity [GO:0022877]; phosphoenolpyruvate-dependent sugar phosphotransferase system [GO:0009401]	GO:0005351; GO:0005886; GO:0009401; GO:0016021; GO:0022877; GO:0103111		TIGR00829;TIGR01427;	PS51099;PS51104;	IPR036095;IPR013011;IPR003501;IPR003352;IPR013014;IPR003353;IPR006327;	cd05569;	K02770;	COG1299;COG1445;
PP_0805	6.63794867	6.830046941	10.36296816	10.74357215	195.8878684	-0.648084377	0.190886774	-3.395124576	0.000685974	0.002001203	PP_0796			Uncharacterized protein	Q88PQ2									IPR024530;		K09954;	COG3530;
PP_0806	7.461123786	7.473281954	7.496144186	7.7253182	2251.052807	-0.027383362	0.076301169	-0.358885226	0.719680952	0.804425212	PP_0797			DUF2383 domain-containing protein	Q88PQ1			metal ion binding [GO:0046872]; oxidoreductase activity [GO:0016491]	metal ion binding [GO:0046872]; oxidoreductase activity [GO:0016491]	GO:0016491; GO:0046872		TIGR02284;		IPR011971;IPR019052;IPR012347;IPR009078;IPR016920;			COG1633;
PP_0807	110.345186	136.1296126	41.57992509	41.02500557	2020.152506	1.576956146	0.101441944	15.54540544	1.71E-54	3.63E-53	PP_0798			GGDEF domain protein	Q88PQ0		integral component of membrane [GO:0016021]		integral component of membrane [GO:0016021]	GO:0016021		TIGR00254;	PS50887;	IPR000160;IPR029787;IPR043128;	cd01949;		COG3706;
PP_0808	31.94121657	31.61447091	32.4958635	32.7054273	598.52045	-0.036825672	0.117208056	-0.314190626	0.753376262	0.829316475	PP_0799	opdC		Histidine-specific outer membrane porin D (EC 3.4.21.-)	Q88PP9		integral component of membrane [GO:0016021]	hydrolase activity [GO:0016787]	integral component of membrane [GO:0016021]; hydrolase activity [GO:0016787]	GO:0016021; GO:0016787				IPR005318;IPR023614;			COG3203;
PP_0809	88.63274589	85.37897411	63.01871875	61.47869741	596.7054435	0.483019983	0.118734968	4.068051671	4.74E-05	0.000163165	PP_0800			Uncharacterized protein	Q88PP8									IPR005358;			COG0727;
PP_0812	287.2167145	261.8020789	530.6601402	535.0918046	5997.305696	-0.956847222	0.06910463	-13.84635466	1.34E-43	2.30E-42	PP_0801			Uncharacterized protein	Q88PP7												ENOG5033EGN;
PP_0813	336.09375	311.0329662	743.9092141	761.2185876	17132.64278	-1.217720486	0.062654262	-19.43555703	3.86E-84	1.34E-82	PP_0802			Putative chemotaxis protein	Q88PP6	chemotaxis [GO:0006935]; phosphorelay signal transduction system [GO:0000160]			chemotaxis [GO:0006935]; phosphorelay signal transduction system [GO:0000160]	GO:0000160; GO:0006935			PS50851;PS50110;	IPR024181;IPR036061;IPR002545;IPR011006;IPR001789;	cd00156;	K03415;	COG0784;COG0835;
PP_0814	291.5024979	267.8443603	666.8676671	691.6984843	4718.542895	-1.280115611	0.071175824	-17.98525868	2.54E-72	7.35E-71	PP_0803			Membrane fusion protein (MFP) family protein	Q88PP5	protein transport [GO:0015031]	integral component of membrane [GO:0016021]; plasma membrane [GO:0005886]		integral component of membrane [GO:0016021]; plasma membrane [GO:0005886]; protein transport [GO:0015031]	GO:0005886; GO:0015031; GO:0016021		TIGR01843;		IPR039562;IPR010129;		K12542;	COG0845;
PP_0815	362.1171589	354.3671493	827.6252172	853.6302704	3148.043303	-1.230436784	0.071795659	-17.13803865	7.72E-66	1.95E-64	PP_0804			Protein secretion ABC efflux system, permease and ATP-binding protein	Q88PP4		integral component of membrane [GO:0016021]	ATPase activity [GO:0016887]; ATPase-coupled transmembrane transporter activity [GO:0042626]; ATP binding [GO:0005524]; peptidase activity [GO:0008233]	integral component of membrane [GO:0016021]; ATP binding [GO:0005524]; ATPase activity [GO:0016887]; ATPase-coupled transmembrane transporter activity [GO:0042626]; peptidase activity [GO:0008233]	GO:0005524; GO:0008233; GO:0016021; GO:0016887; GO:0042626		TIGR03375;	PS50929;PS00211;PS50893;PS50990;	IPR003593;IPR011527;IPR036640;IPR003439;IPR017871;IPR017750;IPR027417;IPR005074;IPR039421;		K12541;	COG2274;
PP_0816	403.9046843	384.4798386	752.1217371	749.7279759	8018.391944	-0.929729675	0.062620964	-14.84693977	7.28E-50	1.43E-48	PP_0805			Outer membrane efflux protein	Q88PP3		outer membrane [GO:0019867]	efflux transmembrane transporter activity [GO:0015562]	outer membrane [GO:0019867]; efflux transmembrane transporter activity [GO:0015562]	GO:0015562; GO:0019867		TIGR01844;		IPR003423;IPR010130;		K12543;	COG1538;
PP_0817	24.21657807	21.53876204	31.22689388	34.67778412	532.2533549	-0.525755308	0.129614229	-4.056308584	4.99E-05	0.000171269	PP_0806			Putative Surface adhesion protein	Q88PP2			sialate O-acetylesterase activity [GO:0001681]	sialate O-acetylesterase activity [GO:0001681]	GO:0001681				IPR041498;IPR013783;IPR011049;IPR039329;		K20276;	COG1404;COG2911;COG3170;COG4932;
PP_0818	17.30368965	16.74825202	15.80492391	14.52987694	286.351832	0.166408084	0.161624349	1.029597858	0.303198821	0.422280384	PP_0807	norR		DNA-binding transcriptional dual regulator (NO)	Q88PP1	regulation of transcription, DNA-templated [GO:0006355]		ATP binding [GO:0005524]; sequence-specific DNA binding [GO:0043565]; transcription factor binding [GO:0008134]	ATP binding [GO:0005524]; sequence-specific DNA binding [GO:0043565]; transcription factor binding [GO:0008134]; regulation of transcription, DNA-templated [GO:0006355]	GO:0005524; GO:0006355; GO:0008134; GO:0043565			PS00675;PS00676;PS00688;PS50045;	IPR003593;IPR003018;IPR029016;IPR009057;IPR002197;IPR027417;IPR002078;IPR025662;IPR025943;IPR025944;		K12266;	COG3604;
PP_0819	7.03573398	8.569019334	7.828860591	6.478444017	45.28683087	0.123625814	0.388251	0.318417246	0.750168458	0.827294093	PP_0808	hmp	hmpA	Flavohemoprotein (Flavohemoglobin) (Hemoglobin-like protein) (Nitric oxide dioxygenase) (NO oxygenase) (NOD) (EC 1.14.12.17)	Q88PP0	response to nitrosative stress [GO:0051409]; response to toxic substance [GO:0009636]		FAD binding [GO:0071949]; heme binding [GO:0020037]; metal ion binding [GO:0046872]; nitric oxide dioxygenase activity [GO:0008941]; oxygen binding [GO:0019825]; oxygen carrier activity [GO:0005344]	FAD binding [GO:0071949]; heme binding [GO:0020037]; metal ion binding [GO:0046872]; nitric oxide dioxygenase activity [GO:0008941]; oxygen binding [GO:0019825]; oxygen carrier activity [GO:0005344]; response to nitrosative stress [GO:0051409]; response to toxic substance [GO:0009636]	GO:0005344; GO:0008941; GO:0009636; GO:0019825; GO:0020037; GO:0046872; GO:0051409; GO:0071949			PS51384;PS01033;	IPR008333;IPR017927;IPR039261;IPR000971;IPR009050;IPR012292;IPR023950;IPR001433;IPR000951;IPR017938;		K05916;	COG1017;COG1018;
PP_0820	238.1456948	238.9014928	282.6292275	288.3921111	2330.575603	-0.259364	0.075368024	-3.441300247	0.000578926	0.001705763	PP_0809	dsbB1		Disulfide bond formation protein B 1 (Disulfide oxidoreductase 1)	P59345	protein folding [GO:0006457]	integral component of membrane [GO:0016021]; plasma membrane [GO:0005886]	electron transfer activity [GO:0009055]; protein disulfide oxidoreductase activity [GO:0015035]	integral component of membrane [GO:0016021]; plasma membrane [GO:0005886]; electron transfer activity [GO:0009055]; protein disulfide oxidoreductase activity [GO:0015035]; protein folding [GO:0006457]	GO:0005886; GO:0006457; GO:0009055; GO:0015035; GO:0016021				IPR003752;IPR022920;IPR023380;		K03611;	COG1495;
PP_0821	185.8029078	180.5511569	186.6062279	196.539691	1214.528925	-0.06441447	0.092106626	-0.699346756	0.484335354	0.603267732	PP_0812	cyoA		Ubiquinol oxidase subunit 2	Q88PN7		integral component of membrane [GO:0016021]; plasma membrane [GO:0005886]; respirasome [GO:0070469]	copper ion binding [GO:0005507]; cytochrome-c oxidase activity [GO:0004129]; cytochrome o ubiquinol oxidase activity [GO:0008827]	integral component of membrane [GO:0016021]; plasma membrane [GO:0005886]; respirasome [GO:0070469]; copper ion binding [GO:0005507]; cytochrome o ubiquinol oxidase activity [GO:0008827]; cytochrome-c oxidase activity [GO:0004129]	GO:0004129; GO:0005507; GO:0005886; GO:0008827; GO:0016021; GO:0070469		TIGR01433;	PS50857;PS50999;	IPR002429;IPR010514;IPR008972;IPR034227;IPR011759;IPR036257;IPR006333;	cd04212;	K02297;	COG1622;
PP_0822	65.39180446	65.29626183	74.68751653	76.12659632	1235.296862	-0.20657355	0.090280756	-2.288123826	0.022130311	0.047223676	PP_0813	cyoB		Cytochrome bo(3) ubiquinol oxidase subunit 1 (EC 7.1.1.3) (Cytochrome o ubiquinol oxidase subunit 1) (Oxidase bo(3) subunit 1) (Ubiquinol oxidase polypeptide I) (Ubiquinol oxidase subunit 1)	Q88PN6	aerobic respiration [GO:0009060]	integral component of membrane [GO:0016021]; plasma membrane [GO:0005886]; respirasome [GO:0070469]	cytochrome-c oxidase activity [GO:0004129]; heme binding [GO:0020037]; oxidoreductase activity, acting on diphenols and related substances as donors, oxygen as acceptor [GO:0016682]	integral component of membrane [GO:0016021]; plasma membrane [GO:0005886]; respirasome [GO:0070469]; cytochrome-c oxidase activity [GO:0004129]; heme binding [GO:0020037]; oxidoreductase activity, acting on diphenols and related substances as donors, oxygen as acceptor [GO:0016682]; aerobic respiration [GO:0009060]	GO:0004129; GO:0005886; GO:0009060; GO:0016021; GO:0016682; GO:0020037; GO:0070469		TIGR02843;	PS50855;PS00077;	IPR023616;IPR036927;IPR000883;IPR023615;IPR014207;		K02298;	COG0843;
PP_0823	63.12807631	69.06603889	82.27507123	86.17600825	1226.843113	-0.349702477	0.094642684	-3.694976318	0.000219907	0.000696521	PP_0814	cyoC		Cytochrome bo(3) ubiquinol oxidase subunit 3 (Cytochrome o ubiquinol oxidase subunit 3) (Oxidase bo(3) subunit 3) (Ubiquinol oxidase polypeptide III) (Ubiquinol oxidase subunit 3)	Q88PN5	aerobic electron transport chain [GO:0019646]	integral component of membrane [GO:0016021]; plasma membrane [GO:0005886]	cytochrome-c oxidase activity [GO:0004129]; cytochrome o ubiquinol oxidase activity [GO:0008827]	integral component of membrane [GO:0016021]; plasma membrane [GO:0005886]; cytochrome o ubiquinol oxidase activity [GO:0008827]; cytochrome-c oxidase activity [GO:0004129]; aerobic electron transport chain [GO:0019646]	GO:0004129; GO:0005886; GO:0008827; GO:0016021; GO:0019646		TIGR02842;	PS50253;	IPR024791;IPR000298;IPR035973;IPR013833;IPR014206;IPR033946;	cd02863;	K02299;	COG1845;
PP_0824	80.28747347	82.61094501	129.6058129	129.2212239	1421.64232	-0.668088253	0.086851667	-7.692290528	1.45E-14	1.03E-13	PP_0815	cyoD		Cytochrome bo(3) ubiquinol oxidase subunit 4 (Cytochrome o ubiquinol oxidase subunit 4) (Oxidase bo(3) subunit 4) (Ubiquinol oxidase polypeptide IV) (Ubiquinol oxidase subunit 4)	Q88PN4	electron transport coupled proton transport [GO:0015990]	integral component of membrane [GO:0016021]; plasma membrane [GO:0005886]	cytochrome o ubiquinol oxidase activity [GO:0008827]	integral component of membrane [GO:0016021]; plasma membrane [GO:0005886]; cytochrome o ubiquinol oxidase activity [GO:0008827]; electron transport coupled proton transport [GO:0015990]	GO:0005886; GO:0008827; GO:0015990; GO:0016021		TIGR02847;		IPR005171;IPR014210;		K02300;	COG3125;
PP_0825	43.49710912	47.20730753	65.77052081	63.32220313	701.9423897	-0.509510883	0.112829497	-4.515759581	6.31E-06	2.42E-05	PP_0816	cyoE2	cyoE-2	Protoheme IX farnesyltransferase 2 (EC 2.5.1.141) (Heme B farnesyltransferase 2) (Heme O synthase 2)	Q88PN3	heme O biosynthetic process [GO:0048034]	integral component of membrane [GO:0016021]; plasma membrane [GO:0005886]	protoheme IX farnesyltransferase activity [GO:0008495]	integral component of membrane [GO:0016021]; plasma membrane [GO:0005886]; protoheme IX farnesyltransferase activity [GO:0008495]; heme O biosynthetic process [GO:0048034]	GO:0005886; GO:0008495; GO:0016021; GO:0048034		TIGR01473;	PS00943;	IPR006369;IPR000537;IPR030470;	cd13957;	K02257;	COG0109;
PP_0826	25.23791236	22.26831611	30.5660671	31.54720565	357.8595168	-0.386305604	0.148729978	-2.597362075	0.009394284	0.021913486	PP_0817	alaC		Aminotransferase (EC 2.6.1.83)	Q88PN2	biosynthetic process [GO:0009058]		L,L-diaminopimelate aminotransferase activity [GO:0010285]; pyridoxal phosphate binding [GO:0030170]	L,L-diaminopimelate aminotransferase activity [GO:0010285]; pyridoxal phosphate binding [GO:0030170]; biosynthetic process [GO:0009058]	GO:0009058; GO:0010285; GO:0030170				IPR004839;IPR015424;IPR015422;IPR015421;		K14261;	COG0436;
PP_0827	24.91224174	25.55931629	35.77607224	31.72532143	357.2219019	-0.420033163	0.1485844	-2.826899468	0.004700108	0.011686317	PP_0818			Uncharacterized protein	Q88PN1									IPR029058;			ENOG502ZAWA;
PP_0828	13.3217349	14.53223182	15.01498969	13.83159307	199.8569241	-0.051171639	0.19037406	-0.268795231	0.788087264	0.8544974	PP_0819	ykgJ		Uncharacterized protein	Q88PN0									IPR005358;		K06940;	COG0727;
PP_0829	148.5176581	150.9054746	141.7102846	148.5538393	690.5141851	0.044991399	0.111619283	0.403079091	0.686890042	0.778160972	PP_0820			GCN5-related N-acetyltransferase	Q88PM9			N-acetyltransferase activity [GO:0008080]	N-acetyltransferase activity [GO:0008080]	GO:0008080			PS51186;	IPR016181;IPR000182;			COG1670;
PP_0830	40.43393242	42.19503313	36.41330508	44.51072124	309.5238675	0.030901297	0.162521795	0.190136328	0.849202303	0.897010906	PP_0821			LprI domain-containing protein	Q88PM8									IPR009739;			COG3755;
[truncated: 4,915 more rows]
