# Supplementary material for: Production of selenium nanoparticles occurs through an interconnected pathway of sulphur metabolism and oxidative stress response in Pseudomonas putida KT2440
Source: Microb Biotechnol. 2023 Jan 22;16(5):931–46. doi: 10.1111/1751-7915.14215 (PMC10128140; doi:10.1111/1751-7915.14215)
Supplement: Supplementary file 19 — Data S2. [file MBT2-16-931-s005.csv]

Geneid	SELR2	SELR1	CONR2	CONR1
PP_0001	4133	4209	3930	3810
PP_0002	4061	3986	3400	3409
PP_0003	2294	2187	1652	1688
PP_0004	6486	6549	4037	4229
PP_0005	1895	2029	1598	1695
PP_0006	7038	7283	6326	6460
PP_0007	1032	965	715	751
PP_0008	3748	3872	2286	2436
PP_0009	1343	1587	535	870
PP_0010	7338	7334	5506	5669
PP_0011	6144	6010	6752	7064
PP_0012	2869	2977	2415	2530
PP_0013	12900	12458	16760	17031
PP_5421	34	26	32	42
PP_0014	167	164	208	206
PP_0015	301	272	345	353
PP_0016	711	692	819	799
PP_0017	3540	3404	1875	1919
PP_0018	5204	5367	4398	4416
PP_0019	5171	5291	4503	4693
PP_0020	4581	4527	4495	4408
PP_0021	1258	1215	1084	1098
PP_0022	117	125	98	106
PP_0023	127	137	107	128
PP_0024	110	93	105	87
PP_0025	7	5	6	6
PP_0026	255	257	355	341
PP_0027	133	137	152	139
PP_0028	29	40	18	17
PP_5422	83	67	69	75
PP_0029	816	893	1121	1109
PP_0030	811	771	972	1022
PP_0031	59	56	37	66
PP_0032	11	9	6	9
PP_0033	132	160	125	114
PP_0034	52	54	39	35
PP_0035	43	42	42	36
PP_0036	72	69	74	71
PP_0037	164	168	134	161
PP_0039	382	361	362	392
PP_0040	676	765	389	448
PP_0041	299	325	245	258
PP_0042	34	32	21	34
PP_0043	371	366	307	377
PP_0044	352	366	298	288
PP_0045	75	107	83	97
PP_0046	149	141	106	106
PP_0047	31	41	35	21
PP_0048	26	35	17	15
PP_5423	160	142	147	134
PP_0049	529	521	545	536
PP_5424	158	162	160	150
PP_0050	181	189	138	157
PP_0051	675	654	595	603
PP_0052	5595	6012	1012	1131
PP_0053	5556	5840	437	489
PP_0054	2100	2290	341	329
PP_0055	1685	1740	765	737
PP_0056	326	331	225	260
PP_0057	227	243	202	210
PP_0058	548	523	345	366
PP_0059	819	926	758	750
PP_0060	5871	6196	6241	6296
PP_0061	2777	2716	2256	2290
PP_0062	673	653	547	583
PP_0063	1810	1801	1361	1526
PP_0064	801	895	745	767
PP_0065	1746	1863	1612	1541
PP_0066	977	913	704	726
PP_0067	749	758	639	647
PP_0068	1982	2159	1342	1364
PP_0069	162	184	224	240
PP_0070	752	789	712	710
PP_5425	256	256	200	178
PP_mr01	78	88	38	74
PP_0071	572	641	404	399
PP_0072	10101	10103	7025	7316
PP_0073	1131	1099	1289	1428
PP_0074	1148	1243	1642	1825
PP_0075	1117	1070	841	846
PP_0076	4153	4145	3624	3561
PP_0077	6055	5700	4862	4746
PP_0079	1275	1398	689	726
PP_0080	388	431	358	371
PP_0081	519	578	448	434
PP_0082	1116	1098	991	1066
PP_0083	1190	1109	1167	1229
PP_0084	815	813	515	483
PP_0085	614	550	368	390
PP_0086	562	643	429	509
PP_0087	1186	1328	1445	1620
PP_0088	4080	4342	1897	1981
PP_0089	378	418	229	241
PP_0090	1781	1886	1580	1640
PP_0091	1958	2059	1553	1575
PP_0092	247	190	158	110
PP_0093	904	1000	783	703
PP_0094	813	822	734	780
PP_0095	611	647	514	568
PP_0096	9968	9166	8797	8917
PP_0097	2630	2453	2254	2274
PP_0098	785	773	628	641
PP_0099	444	511	314	306
PP_0100	2392	2152	3112	3300
PP_0101	86	91	60	77
PP_5426	627	646	415	442
PP_0103	174	162	161	195
PP_0104	176	209	184	183
PP_0105	60	74	56	65
PP_0106	167	169	154	151
PP_5427	34	28	31	38
PP_0107	45	48	45	41
PP_0108	21	20	27	28
PP_0109	50	69	47	43
PP_0110	241	258	251	249
PP_0111	1006	1004	1056	1053
PP_0112	2769	2853	3162	3226
PP_0113	858	890	780	856
PP_0114	1088	987	835	824
PP_0115	859	941	684	781
PP_0116	645	727	535	568
PP_0117	671	726	410	505
PP_0118	922	976	439	433
PP_0119	967	987	393	425
PP_0120	2399	2394	1258	1310
PP_0121	3258	3309	4799	4554
PP_0122	3876	3834	6018	6132
PP_0123	4857	4818	3852	3900
PP_mr02	2719	3075	2063	2653
PP_0124	1062	1146	1234	1390
PP_0125	703	794	4573	4465
PP_0126	1129	1344	11864	12282
PP_0127	5086	5047	3472	3522
PP_0128	2485	2609	1612	1651
PP_0129	1605	1654	1337	1447
PP_0130	1423	1481	678	763
PP_0131	737	784	587	622
PP_0132	1649	1598	1305	1414
PP_0133	2375	2359	2048	2095
PP_0134	364	349	264	288
PP_5428	108	117	65	76
PP_0135	69	60	38	34
PP_0136	403	382	230	266
PP_0137	2954	2891	1858	2045
PP_0138	911	953	864	872
PP_0139	744	684	801	793
PP_0140	900	828	808	879
PP_0141	684	718	637	672
PP_0142	977	925	721	709
PP_0143	598	599	456	510
PP_0144	808	802	681	632
PP_0145	1528	1469	1497	1456
PP_0146	1039	1057	502	512
PP_0147	1847	1871	1003	1079
PP_0148	332	338	266	295
PP_0149	868	826	686	688
PP_0150	477	434	425	458
PP_0151	377	344	328	331
PP_0152	3724	3547	3440	3374
PP_0153	12027	12990	10155	14076
PP_0154	8809	8535	11278	11317
PP_0155	653	669	1034	965
PP_5747	77	84	102	112
PP_0156	288	330	435	493
PP_0157	566	617	360	352
PP_0158	1878	1656	719	755
PP_0159	1467	1455	720	770
PP_16SA	13928	42662	7598	1507
PP_23SA	31319	64457	45180	4088
PP_5SA	2	3	2	4
PP_16SB	14046	42870	7749	1511
PP_23SB	31596	63986	45319	4080
PP_r01	5	13	2	0
PP_5SB	0	1	1	2
PP_0160	851	859	790	841
PP_0161	364	313	154	161
PP_0162	383	312	77	88
PP_0163	356	339	266	281
PP_0164	418	452	234	249
PP_0165	1381	1468	1100	1147
PP_0166	2366	2272	3775	3942
PP_0167	1719	1689	3468	3390
PP_5429	481	471	796	812
PP_5430	91	95	157	153
PP_0168	64611	53405	106392	104023
PP_5431	524	514	485	484
PP_0169	166	164	77	110
PP_0170	125	138	89	91
PP_0171	64	73	47	64
PP_0172	290	326	407	399
PP_0173	3912	4108	5620	5601
PP_0174	235	265	256	269
PP_0175	1051	1051	160	165
PP_0176	1185	1186	358	388
PP_0177	70	59	15	37
PP_0178	385	348	123	149
PP_0179	641	625	249	305
PP_0180	3314	3429	3702	3516
PP_0181	11532	12136	26237	28154
PP_0182	1459	1563	1685	1710
PP_0183	1254	1287	1531	1604
PP_0184	5531	5774	6980	6991
PP_0185	1183	1121	1075	1083
PP_0186	5733	5463	5160	5169
PP_0187	1697	1658	1814	1624
PP_0188	3593	3613	4138	4237
PP_0189	4023	3850	4806	4759
PP_0190	211	197	197	180
PP_0191	10459	10499	10456	10710
PP_0192	2126	2243	2410	2295
PP_0194	9072	8761	12919	13064
PP_0195	892	940	804	817
PP_0196	1841	1762	1701	1803
PP_0197	436	433	403	453
PP_0198	1369	1455	884	989
PP_0199	172	172	119	126
PP_0200	358	400	323	294
PP_0201	399	472	404	464
PP_5432	426	408	374	407
PP_5433	777	815	713	784
PP_0202	817	857	827	828
PP_0203	3141	3129	3879	3619
PP_t74	9	8	6	8
PP_0204	2041	1944	134	150
PP_0205	1413	1183	282	291
PP_0206	84	77	29	22
PP_0207	139	134	71	82
PP_0208	47	44	30	31
PP_0209	125	120	97	111
PP_0210	48	50	33	23
PP_0211	46	41	33	31
PP_0213	45472	44515	56582	56387
PP_mr03	2516	2395	2760	2692
PP_0214	50589	46774	53918	51943
PP_0215	2512	2637	2811	2742
PP_0216	334	308	254	256
PP_0217	1388	1464	1869	1908
PP_0218	828	910	1321	1361
PP_0219	91	149	148	152
PP_0220	27	48	26	32
PP_0221	82	86	83	82
PP_0222	87	91	68	67
PP_0223	87	92	71	72
PP_0224	393	332	79	91
PP_0225	1757	1688	1776	1777
PP_0226	1776	1790	2015	1892
PP_0227	5893	5709	7284	7248
PP_0228	6152	5990	4437	4297
PP_0229	2072	2053	1239	1320
PP_0230	358	303	142	142
PP_0231	201	151	61	77
PP_0232	359	285	56	66
PP_0233	1596	1355	156	172
PP_0234	35186	35298	26644	26178
PP_0235	8059	7229	277	337
PP_0236	2801	2486	105	106
PP_0237	434	459	104	102
PP_0238	137	120	70	79
PP_0239	76	50	33	38
PP_0240	147	150	103	114
PP_0241	232	273	105	130
PP_0242	907	836	461	490
PP_0243	3451	3360	2397	2440
PP_0244	695	637	772	783
PP_0245	2910	2948	3424	3440
PP_0246	5652	5576	6552	6618
PP_0247	5466	5594	6432	6592
PP_0248	601	676	580	611
PP_0249	193	212	178	179
PP_0250	1711	1720	1218	1244
PP_0251	4754	4656	3106	3095
PP_0252	4787	4458	2606	2600
PP_0254	459	480	453	414
PP_0255	612	638	678	697
PP_0256	1298	1606	751	767
PP_0257	203	245	172	155
PP_0258	804	919	1649	1766
PP_0259	560	601	492	553
PP_0260	1274	1346	948	947
PP_0261	1127	1265	960	978
PP_0262	516	503	502	539
PP_0263	758	701	822	777
PP_0264	578	635	608	589
PP_0265	452	433	360	365
PP_0266	1408	1375	2511	2674
PP_0267	550	536	393	410
PP_0268	11684	13600	9297	9639
PP_0269	140	130	83	71
PP_0270	546	480	250	279
PP_0271	846	676	252	249
PP_0272	2952	3136	7603	6952
PP_0273	1624	1948	2929	3809
PP_5435	460	434	300	337
PP_0274	873	887	858	860
PP_0275	68	78	49	56
PP_0276	137	189	110	124
PP_t73	22	31	11	19
PP_0277	73	86	41	63
PP_5437	20	16	10	11
PP_mr04	19	26	19	23
PP_0278	119	104	90	95
PP_0279	123	139	108	97
PP_0280	1319	1276	676	721
PP_0281	1499	1450	687	740
PP_0282	9352	9061	5538	5618
PP_0283	2430	2410	1541	1608
PP_5438	145	161	83	89
PP_0284	4541	3977	452	503
PP_5439	957	982	722	800
PP_5440	216	207	130	174
PP_t72	68	73	63	75
PP_0285	387	378	349	347
PP_0286	1037	996	1009	987
PP_0287	3022	2970	2934	3040
PP_0288	829	833	426	438
PP_0289	3147	3164	2484	2510
PP_0290	1946	2041	1890	1799
PP_0291	594	636	537	573
PP_0292	2107	2051	1923	1909
PP_0293	1868	2065	1889	1826
PP_0294	490	533	292	300
PP_0295	195	190	112	142
PP_0296	616	604	328	332
PP_0297	90	96	70	60
PP_5441	35	44	30	21
PP_0298	1901	1717	419	417
PP_0299	1202	1204	756	778
PP_0300	552	579	484	479
PP_0301	147	153	180	187
PP_0302	320	293	316	349
PP_0303	177	149	201	235
PP_0304	224	213	715	760
PP_0305	532	550	459	424
PP_5442	114	123	111	110
PP_0306	439	494	461	411
PP_0307	444	451	471	446
PP_0308	856	895	152	166
PP_0309	224	239	53	51
PP_0310	751	822	333	325
PP_0311	336	316	202	208
PP_0312	213	181	92	83
PP_0313	121	124	49	62
PP_0314	282	285	279	267
PP_0315	621	591	458	494
PP_0316	1422	1502	686	755
PP_0317	283	291	215	246
PP_0318	3618	3667	2796	3164
PP_0319	2921	2790	2696	2525
PP_0320	662	625	618	632
PP_0321	5705	5482	4361	4480
PP_0322	492	486	312	328
PP_0323	326	347	246	225
PP_0324	67	80	53	58
PP_0325	1139	1150	807	832
PP_0326	264	263	175	227
PP_0327	457	537	397	394
PP_0328	497	561	200	195
PP_0329	267	245	259	281
PP_0330	925	905	666	584
PP_0331	365	366	272	244
PP_0332	252	255	257	298
PP_0333	993	998	705	692
PP_0334	863	905	738	758
PP_0335	3509	3406	3409	3437
PP_0336	2888	2835	2974	2881
PP_0337	2266	2411	2729	2781
PP_0338	70155	66687	30528	32081
PP_0339	96858	89929	52851	55048
PP_0340	5743	5379	4162	4290
PP_0341	1634	1625	1191	1175
PP_0342	1597	1660	1259	1305
PP_0343	2367	2314	1650	1653
PP_0344	1414	1541	1090	1052
PP_0345	1461	1306	1046	1060
PP_0346	1562	1472	1218	1210
PP_0347	2341	2369	1878	1832
PP_0348	588	625	445	454
PP_5443	18	28	21	31
PP_0349	91	110	72	87
PP_0350	285	283	242	262
PP_0351	529	482	259	268
PP_0352	383	316	82	71
PP_0353	1112	1004	111	120
PP_0354	4776	4304	936	885
PP_0355	325	351	251	246
PP_0356	7622	7058	8375	8282
PP_0357	254	219	170	152
PP_0358	466	473	291	303
PP_0359	571	591	472	476
PP_0360	332	399	367	348
PP_0361	99	130	96	112
PP_0362	607	613	368	349
PP_0363	382	376	243	209
PP_0364	333	325	209	235
PP_0365	267	284	184	206
PP_0366	973	1082	954	953
PP_0367	9116	8627	10735	10440
PP_0368	46947	43704	22493	24601
PP_0369	1879	1925	1849	1913
PP_0370	8245	7935	6837	6840
PP_mr05	434	412	270	314
PP_0371	246	229	169	163
PP_0372	120	130	127	137
PP_0373	48	73	44	54
PP_5444	324	316	291	279
PP_0375	1330	1367	1071	1148
PP_0376	1289	1295	1060	1023
PP_0377	612	679	514	498
PP_0378	434	476	332	323
PP_0379	766	822	556	565
PP_0380	93	85	78	91
PP_0381	2267	2313	1664	1744
PP_0382	8441	8725	5832	6199
PP_0383	17343	18464	12441	12166
PP_0384	282	280	195	193
PP_0385	663	707	525	479
PP_5445	74	59	34	41
PP_t71	18	11	9	13
PP_0386	712	790	754	723
PP_0387	24224	24365	16143	16792
PP_0388	1689	1751	1415	1534
PP_0389	8440	8794	4115	4781
PP_0390	688	694	512	616
PP_0391	840	881	637	727
PP_0392	451	493	399	396
PP_0393	377	324	258	274
PP_0394	1155	1204	994	1029
PP_0395	1291	1272	1333	1381
PP_0396	780	782	818	883
PP_0397	2955	2959	4041	4142
PP_0398	1478	1445	1248	1281
PP_0399	1498	1415	1317	1306
PP_0400	952	845	707	717
PP_0401	1282	1204	1053	1103
PP_0402	1581	1501	1596	1545
PP_0403	4340	4472	4810	4681
PP_0404	11020	10806	10144	10720
PP_0405	2435	2408	2130	2089
PP_0406	1060	1097	915	907
PP_0407	1200	1248	941	965
PP_0408	1224	1313	947	1038
PP_0409	3210	3454	4794	4762
PP_0410	1294	1321	2010	2124
PP_0411	494	470	1301	1262
PP_0412	1412	1323	4291	3862
PP_0413	570	508	1563	1408
PP_0414	349	318	780	718
PP_0415	2551	2615	3424	3575
PP_0416	1139	1185	2158	2094
PP_0417	3386	4003	4046	4339
PP_0418	874	809	697	777
PP_0420	1378	1426	1192	1149
PP_0421	2250	2259	2352	2578
PP_0422	2603	2542	2818	2808
PP_0423	413	439	544	591
PP_0424	697	722	689	641
PP_0425	1239	1420	797	850
PP_0426	2515	2531	3838	3647
PP_0427	5964	5881	6043	6040
PP_0428	4164	4201	4143	4278
PP_0429	477	543	495	459
PP_0430	1416	1435	2247	2287
PP_0431	1781	1926	2208	2161
PP_0432	4237	4470	4379	4447
PP_0433	8233	7829	1007	997
PP_0434	1645	1691	1172	1245
PP_0435	2295	2287	1800	2022
PP_0436	3557	3735	2455	2653
PP_16SC	13979	42989	7555	1469
PP_23SC	33351	69762	46942	4760
PP_5SC	4	10	3	9
PP_0437	702	715	662	706
PP_0438	654	729	731	814
PP_0439	411	424	418	502
PP_t01	584	692	646	888
PP_t02	448	502	563	589
PP_t03	707	807	613	711
PP_0440	37791	36720	55004	55598
PP_t04	1034	1016	1304	1453
PP_0441	13663	14544	10410	11013
PP_0442	9094	8969	8572	8881
PP_0443	14790	13677	14256	14476
PP_0444	22041	20507	22525	21373
PP_mr06	7040	6390	7283	6955
PP_0445	21981	20991	24494	23203
PP_0446	41747	37882	44101	40224
PP_mr07	368	389	346	343
PP_0447	26229	26133	28077	27347
PP_0448	44646	43712	44546	41759
PP_mr08	651	652	914	946
PP_0449	15716	14726	19565	18765
PP_0450	24439	22367	30722	29612
PP_0451	100499	93877	130189	126320
PP_0452	93780	88301	124623	120785
PP_0453	6197	6534	7527	7993
PP_0454	22405	21640	28489	27137
PP_0455	15310	14229	20165	19317
PP_0456	8884	8166	11689	11136
PP_0457	20392	19887	28256	27186
PP_0458	8397	7945	11553	11032
PP_0459	7522	7233	9714	9392
PP_0460	22227	21394	29615	27517
PP_0461	9945	10034	13085	12554
PP_0462	3296	3299	4374	4191
PP_0463	9842	9127	12855	11856
PP_0464	11870	11198	14958	14307
PP_0465	10951	10555	13289	12969
PP_0466	28134	26149	34806	33046
PP_0467	12229	12411	14548	13996
PP_0468	14690	15095	15641	15962
PP_0469	19494	18770	21475	21513
PP_0470	10603	10342	11679	11363
PP_0471	15968	15133	17375	17089
PP_0472	7138	6569	8038	7742
PP_0473	16231	15479	18247	17567
PP_0474	41275	39102	45680	43256
PP_0475	5189	5222	5432	5656
PP_mr09	3255	2898	3344	3095
PP_0476	10764	10046	10893	10861
PP_0477	13607	12264	14281	13727
PP_0478	24314	22146	23781	23629
PP_0479	42233	40194	40751	39834
PP_0480	23308	22153	22727	21635
PP_0481	1329	1269	4510	4367
PP_0482	3990	4303	6490	6657
PP_0483	5525	5511	3796	3882
PP_0484	2147	2516	2049	2186
PP_0485	3960	4337	3949	3887
PP_0486	638	641	482	476
PP_0487	207	206	112	151
PP_0488	713	734	640	687
PP_0489	8837	10247	18026	18024
PP_mr10	0	0	0	0
PP_0490	403	529	2819	2940
PP_0491	269	293	1545	1547
PP_0492	624	755	2841	2864
PP_0493	734	767	1962	1974
PP_0494	768	772	2164	2231
PP_t75	292	386	202	224
PP_0495	440	444	244	283
PP_0496	3039	3076	1307	1484
PP_0497	1668	1544	528	543
PP_0498	1257	1254	582	598
PP_0500	1641	1641	1051	1148
PP_0501	1182	1344	956	972
PP_0502	155	179	154	170
PP_0503	2040	2063	2405	2296
PP_0504	52945	55617	103100	104740
PP_0505	467	517	415	419
PP_0506	307	310	227	252
PP_0507	347	372	180	227
PP_0508	601	559	246	253
PP_0509	1150	1219	870	898
PP_0510	6798	6731	5055	5259
PP_0511	695	702	656	573
PP_0512	810	727	662	595
PP_0513	1047	1061	557	576
PP_0514	2163	2170	1383	1595
PP_0515	2596	2732	2149	2123
PP_0516	5033	5044	4826	5091
PP_0517	3117	3052	2394	2561
PP_0518	3013	2895	2350	2450
PP_0519	1859	1823	1432	1404
PP_0520	958	1009	768	811
PP_0521	1472	1489	1209	1283
PP_0522	1035	1080	926	881
PP_0523	465	452	406	460
PP_0524	384	346	304	299
PP_0525	1853	1792	1578	1613
PP_0526	539	562	393	481
PP_0527	5279	5402	4182	4419
PP_0528	1049	1072	879	820
PP_0529	245	258	160	207
PP_0530	549	593	457	473
PP_mr11	131	174	126	107
PP_0531	240	233	178	200
PP_0532	287	244	189	159
PP_0533	581	510	302	273
PP_0534	197	197	71	99
PP_0535	450	385	296	328
PP_0536	56	56	50	61
PP_0537	61	75	62	49
PP_0538	21566	21145	16436	16536
PP_0539	645	705	673	689
PP_0540	682	762	695	727
PP_0541	1644	1679	1885	1956
PP_0542	840	838	793	842
PP_0543	1632	1560	1765	1751
PP_0544	288	261	292	295
PP_0545	3291	3678	23089	23839
PP_0546	2720	2730	2736	2626
PP_0547	2900	2964	3103	3236
PP_0548	1151	1143	1141	1258
PP_0549	437	433	415	450
PP_0550	1225	1158	1385	1368
PP_0551	2515	2432	1855	1897
PP_0552	134	136	114	138
PP_0553	54	47	33	23
PP_0554	53	44	36	39
PP_0555	36	36	24	34
PP_0556	22	35	25	26
PP_0557	440	421	494	503
PP_0558	11457	11981	22344	21767
PP_0559	2831	2867	6276	6101
PP_0560	696	739	777	848
PP_0561	849	845	782	794
PP_0562	1581	1703	1546	1710
PP_0563	5054	5542	5630	5961
PP_0564	5641	5598	5445	5449
PP_0565	2052	2263	1848	1912
PP_0566	546	550	362	419
PP_0567	2100	2131	1665	1722
PP_0568	170	205	170	181
PP_0569	187	181	164	154
PP_0570	1640	1619	1678	1604
PP_0571	447	424	413	428
PP_0572	399	427	290	330
PP_0573	321	344	322	322
PP_0574	1507	1535	1645	1633
PP_0575	233	239	220	233
PP_0576	854	901	755	823
PP_0577	496	512	407	380
PP_0578	314	338	241	269
PP_0579	167	185	104	145
PP_0580	160	150	149	158
PP_0581	471	461	495	403
PP_0582	465	485	460	459
PP_0583	765	819	481	506
PP_0584	922	862	1533	1543
PP_0585	487	481	1439	1498
PP_0586	6365	6485	12932	12730
PP_0587	1039	1043	976	1147
PP_0588	507	569	367	427
PP_0589	615	601	370	359
PP_5446	112	124	68	58
PP_0590	562	531	624	654
PP_0591	1847	1832	1898	1931
PP_0592	2340	2410	1673	1707
PP_0593	658	730	541	523
PP_0594	1237	1230	922	921
PP_0595	1637	1599	1011	1024
PP_0596	3217	3225	7052	7799
PP_0597	2987	3288	4701	5351
PP_16SD	13995	42260	7657	1464
PP_t05	63	105	56	114
PP_t06	1519	2166	1480	1913
PP_23SD	31808	64716	45956	4325
PP_5SD	3	6	4	4
PP_0598	449	476	384	388
PP_5745	438	456	443	403
PP_0599	3191	3242	3415	3532
PP_0600	6975	7576	5693	6233
PP_0601	1289	1221	805	872
PP_0602	1740	1957	1333	1404
PP_0603	10013	10121	11085	10915
PP_0604	1423	1468	1592	1525
PP_0605	1865	1958	1987	1947
PP_0606	3830	3763	3634	3732
PP_0607	138	143	112	124
PP_0608	9	7	7	8
PP_0609	31	33	32	37
PP_0610	64	90	66	57
PP_0611	266	279	281	225
PP_0612	1306	1274	2352	2472
PP_0613	324	392	280	312
PP_0614	232	224	128	154
PP_0615	78	82	47	37
PP_0616	81	79	32	44
PP_0617	43	54	21	13
PP_0618	33	38	18	19
PP_0619	627	627	213	208
PP_0620	1576	1520	317	309
PP_0621	714	757	540	552
PP_0622	1697	1568	1306	1384
PP_0623	2073	2150	1624	1662
PP_0624	1069	1099	875	807
PP_0625	66954	64646	58560	58062
PP_t07	423	505	533	654
PP_t08	267	351	278	319
PP_t09	56	68	50	43
PP_t10	174	310	250	277
PP_t11	10	21	10	12
PP_0626	3100	3084	3246	3457
PP_0627	125	142	52	88
PP_0628	468	447	333	336
PP_5447	183	188	168	154
PP_0629	761	803	1186	1274
PP_0630	635	625	613	601
PP_0631	1098	1062	885	905
PP_0632	177	186	160	179
PP_0633	158	164	191	184
PP_0634	363	397	413	417
PP_t12	71	75	76	94
PP_0635	358	370	372	357
PP_0636	533	537	434	480
PP_0637	1795	1809	1935	1934
PP_0638	109	131	76	79
PP_5448	10	16	3	14
PP_5449	1099	1116	1317	1245
PP_0639	3952	3933	3754	3782
PP_0640	8187	7923	7757	7692
PP_5450	362	430	374	343
PP_5451	1824	1990	1042	1199
PP_0641	15505	15286	2573	2763
PP_5452	9	7	10	11
PP_0642	52	44	46	36
PP_0643	40	41	33	45
PP_0645	285	281	214	235
PP_0646	192	198	181	170
PP_0647	64	56	65	44
PP_0648	520	496	603	571
PP_0649	378	370	421	452
PP_0650	74	84	105	108
PP_0651	182	179	247	185
PP_mr12	29	36	18	33
PP_5453	57	44	51	63
PP_0652	203	211	142	137
PP_0653	40	61	33	34
PP_0654	178	199	178	196
PP_0655	126	117	71	76
PP_5454	350	375	160	170
PP_0656	831	748	385	345
PP_0657	1605	1614	472	527
PP_0658	6700	6732	3020	3118
PP_0659	1030	1015	521	525
PP_0660	152	111	97	111
PP_0661	215	219	209	186
PP_0662	322	300	317	311
PP_0663	119	114	107	86
PP_0664	107	149	120	120
PP_0665	228	198	203	205
PP_0666	124	128	87	88
PP_0667	1287	1128	305	325
PP_0668	822	724	280	265
PP_0669	325	397	272	305
PP_0670	90	89	60	89
PP_0671	8074	9677	6983	7278
PP_0672	2745	2843	2146	2276
PP_0673	1294	1245	1515	1593
PP_0674	14410	14282	11346	11454
PP_0675	853	844	828	813
PP_0676	243	242	202	248
PP_0677	102	126	94	111
PP_0678	365	390	465	428
PP_0679	3976	3878	3739	3834
PP_0680	12501	12635	12194	12028
PP_0681	926	874	725	702
PP_0682	386	397	336	357
PP_0683	279	253	217	243
PP_0684	4469	4619	3255	3291
PP_0685	427	444	331	329
PP_0686	564	763	616	618
PP_0687	1196	1157	1289	1471
PP_0688	16212	16568	13635	14225
PP_0689	21133	21824	18150	18936
PP_0690	1819	1830	929	985
PP_0691	2144	2281	2461	2533
PP_0692	1379	1440	1409	1473
PP_0693	4297	4143	3589	3519
PP_0694	442	470	428	435
PP_0695	754	795	656	710
PP_0696	611	630	404	440
PP_0697	564	586	458	473
PP_5455	578	621	427	451
PP_0698	399	349	207	191
PP_0699	70	63	61	57
PP_t70	15	14	4	6
PP_0700	555	421	161	172
PP_0701	1271	1286	685	747
PP_0702	107	98	63	95
PP_0703	585	558	205	195
PP_0704	1014	835	215	223
PP_0705	657	682	599	583
PP_0706	473	467	470	461
PP_0707	1131	1110	1100	1067
PP_0708	415	432	279	288
PP_0709	194	195	120	156
PP_0710	50	51	87	83
PP_0711	98	69	54	73
PP_0712	225	234	212	254
PP_0713	125	134	142	151
PP_0714	126	152	126	145
PP_0715	134	139	156	119
PP_0716	59	66	49	59
PP_0717	113	116	90	100
PP_0718	129	188	136	165
PP_0719	2304	2354	2083	2097
PP_0720	5479	5811	4957	4789
PP_0721	16211	16191	15918	14797
PP_0722	3629	3701	3586	3791
PP_t69	495	536	439	494
PP_0723	1709	1898	1717	1877
PP_0724	633	613	578	608
PP_0725	2586	2517	2412	2312
PP_0726	397	474	357	374
PP_0727	176	177	185	166
PP_0728	126	127	144	157
PP_0729	271	266	284	272
PP_0730	412	434	413	391
PP_0731	138	162	132	136
PP_0732	2281	2217	1263	1276
PP_0733	2322	2372	1695	1803
PP_0734	1751	1692	1375	1371
PP_0735	1284	1323	1013	1062
PP_0736	904	929	701	718
PP_0737	2643	2737	1926	1968
PP_0738	2919	2906	2269	2340
PP_0739	2772	2471	1872	1872
PP_0740	1900	1729	1106	1136
PP_0741	6914	6866	5100	4685
PP_0742	9708	9479	6273	6301
PP_0743	4992	5041	3902	4029
PP_0744	2345	2327	2246	2300
PP_0745	867	911	952	1006
PP_0746	390	410	458	491
PP_0747	789	769	750	694
PP_0748	291	279	242	284
PP_0749	824	819	475	522
PP_0750	2988	3184	3504	3468
PP_0751	11960	10867	10050	10199
PP_5456	172	186	199	186
PP_0753	8538	8530	6795	6964
PP_0754	183	196	146	181
PP_0755	483	501	309	401
PP_0756	1127	1128	1063	1158
PP_0757	76	69	66	69
PP_5457	139	137	113	116
PP_0758	440	417	330	387
PP_0759	3227	3092	3159	3212
PP_0760	584	607	518	538
PP_mr65	145	154	95	126
PP_0761	463	497	421	427
PP_0762	653	656	663	683
PP_0763	323	310	2052	2215
PP_0765	2036	2003	3250	3420
PP_0766	1241	1226	1702	1772
PP_0767	2547	2671	3401	3340
PP_0768	6140	6098	7925	8137
PP_0769	1938	1988	2531	2447
PP_0770	815	868	630	713
PP_0771	994	938	640	691
PP_0772	1316	1333	907	944
PP_0773	4485	4360	3650	3590
PP_0774	4819	4798	3766	3724
PP_0775	471	529	410	442
PP_0776	8911	9587	8130	8213
PP_0777	1096	1197	1087	1074
PP_0778	317	360	239	287
PP_0779	485	477	701	694
PP_0781	25	39	32	23
PP_0782	53	47	48	59
PP_0784	139	172	152	147
PP_0785	1277	1344	1374	1475
PP_0786	10045	9526	6892	7026
PP_0787	873	902	844	882
PP_0788	5647	6132	4370	4347
PP_0789	8203	8798	2225	2410
PP_0790	6617	6928	1684	1754
PP_0791	2356	2447	876	855
PP_0792	1181	1086	854	825
PP_0793	4963	4935	4212	4250
PP_0794	1842	1836	1502	1484
PP_0795	3121	3053	2447	2380
PP_0796	168	200	138	147
PP_0797	613	607	433	395
PP_0798	287	309	261	265
PP_0799	1942	2119	1853	1859
PP_5458	459	464	383	431
PP_0800	453	440	395	432
PP_0801	174	166	180	185
PP_0802	304	270	396	409
PP_0803	232	203	214	206
PP_0804	220	214	232	260
PP_0805	173	173	211	213
PP_0806	2494	2562	1999	2030
PP_0807	3736	3116	873	926
PP_0808	657	683	527	548
PP_0809	763	815	426	457
PP_0812	4347	4907	6889	7150
PP_0813	11069	12307	21005	21483
PP_0814	2946	3299	5899	5952
PP_0815	2080	2187	3885	3942
PP_0816	6018	6505	9099	9553
PP_0817	459	531	573	540
PP_0818	333	354	224	255
PP_0819	58	49	34	43
PP_0820	2375	2436	2223	2280
PP_5460	884	904	640	648
PP_0821	1308	1385	1104	1097
PP_0822	1281	1320	1158	1189
PP_0823	1260	1185	1219	1218
PP_0824	1245	1245	1510	1585
PP_0825	674	639	701	762
PP_0826	325	379	357	362
PP_0827	346	347	333	393
PP_0828	229	216	169	192
PP_0829	790	800	603	602
PP_0830	357	352	292	250
PP_0831	226	284	142	139
PP_t68	7	3	3	5
PP_0832	913	855	561	647
PP_0833	3129	3179	2854	3050
PP_0834	3844	3828	3789	3592
PP_0835	5087	5038	5039	5395
PP_0836	4756	4738	4560	4824
PP_0837	4838	5057	2749	2777
PP_0838	1415	1571	986	1072
PP_0839	1856	1793	1402	1432
PP_0840	2681	2854	2066	2206
PP_0841	3005	2721	663	714
PP_0842	22660	19784	3572	3624
PP_0843	16495	14243	2264	2402
PP_0844	12914	11136	2173	2297
PP_0845	9776	8478	1625	1638
PP_0846	13258	11349	2637	2664
PP_0847	4052	3449	701	728
PP_0848	2802	2413	451	510
PP_0849	17787	17665	19590	19772
PP_0850	6411	6153	6096	6053
PP_0851	1038	1038	941	1012
PP_0852	3092	3048	3366	3368
PP_0853	4108	4070	4478	4721
PP_0854	6445	6520	7467	7734
PP_0855	3644	3661	4377	4348
PP_0856	7018	6995	8742	8817
PP_0857	1775	1794	1220	1326
PP_0858	4563	4497	4729	4846
PP_0859	4073	4175	6118	6223
PP_0860	1190	1129	1511	1486
PP_0861	352	285	181	194
PP_0862	430	405	142	127
PP_0863	585	500	230	249
PP_0864	371	398	295	306
PP_0865	158	138	66	50
PP_0866	194	195	99	146
PP_0867	575	628	528	586
PP_0868	1803	1781	1747	1661
PP_0869	380	443	473	391
PP_0870	642	609	589	543
PP_0871	1003	985	732	762
PP_0872	1543	1676	1419	1547
PP_0873	128	107	70	88
PP_0874	24	38	23	27
PP_0875	58	45	64	45
PP_0876	182	138	134	141
PP_5461	678	716	188	231
PP_0878	3381	3399	940	949
PP_0879	2734	2879	819	873
PP_0880	1550	1635	474	471
PP_0881	1844	1781	474	488
PP_0882	7515	7251	2362	2450
PP_0883	7447	7074	3586	3866
PP_0884	5050	5048	1077	1091
PP_0885	7063	8297	4447	4523
PP_0886	4791	4406	3225	3165
PP_0887	956	1035	1996	2147
PP_0888	2112	2080	5258	5524
PP_0889	727	704	1753	1730
PP_0890	48	75	161	126
PP_0891	975	1008	531	561
PP_0892	1615	1775	987	1102
PP_0893	2483	2706	1858	1932
PP_0894	1207	1237	774	817
PP_0895	240	273	116	150
PP_0896	213	219	76	118
PP_0897	9438	9436	13655	13717
PP_0899	843	988	611	612
PP_0900	175	173	101	128
PP_0901	710	715	677	765
PP_0902	798	902	763	832
PP_0903	287	281	213	203
PP_0904	418	439	292	304
PP_0905	193	174	106	149
PP_0906	205	244	214	188
PP_0907	62	61	62	52
PP_0908	931	920	1190	1183
PP_0909	1044	1043	1257	1361
PP_0910	299	343	241	239
PP_0911	30	26	22	20
PP_0912	63	79	63	53
PP_0913	9663	9089	5040	5057
PP_0914	6989	7478	6694	7143
PP_0915	125064	114807	35380	36891
PP_0916	148	172	63	67
PP_0917	988	1073	280	317
PP_0918	1466	1523	783	766
PP_0919	2278	2244	2106	2159
PP_0920	2440	2252	1618	1637
PP_0921	287	295	187	190
PP_0922	354	425	174	201
PP_0923	131	125	82	65
PP_0924	69	47	47	44
PP_0925	1508	1493	1393	1394
PP_0926	472	522	429	461
PP_0927	1294	1339	1060	1235
PP_0928	513	481	401	449
PP_0929	312	378	295	326
PP_0930	7125	6901	7021	7268
PP_0931	5064	5105	4909	5021
PP_0932	1364	1320	1071	1159
PP_0933	3138	3394	2882	3126
PP_0934	1217	1238	1011	1038
PP_0935	350	427	337	344
PP_0936	785	858	690	748
PP_0937	3409	3495	3166	3272
PP_0938	2980	3154	2386	2351
PP_0939	3038	2943	1813	1780
PP_0940	6702	6460	4108	4275
PP_0941	2663	2687	1914	1973
PP_0942	4357	4304	2603	2555
PP_0943	65	42	15	22
PP_0944	262	216	141	169
PP_0945	95	82	50	80
PP_0946	58	71	39	33
PP_0947	450	439	299	311
PP_0948	748	762	617	596
PP_0949	3418	3331	3136	3011
PP_0950	7195	6836	5900	5861
PP_0951	22998	23615	23279	24859
PP_0952	4845	4885	3856	3904
PP_0953	2598	2455	2472	2527
PP_0954	3052	3158	3162	3080
PP_0955	1256	1223	1068	1100
PP_0956	1142	1201	1050	1068
PP_0957	1866	1915	1325	1314
PP_0958	2742	2775	2104	2267
PP_0959	1542	1554	1249	1380
PP_0960	2162	2268	2063	2254
PP_0961	5507	5610	5579	5830
PP_0962	2690	2833	2548	2513
PP_0963	1192	1180	1034	1093
PP_0964	6229	6492	5472	5787
PP_0965	3211	3158	2620	2734
PP_0966	2557	2667	2339	2471
PP_0967	3559	3548	3123	3264
PP_0968	445	460	318	368
PP_0969	317	355	358	381
PP_0970	893	996	897	944
PP_0971	1043	922	941	963
PP_0972	365	420	369	353
PP_0973	791	835	681	686
PP_0975	19941	20392	21008	20337
PP_0976	236	239	158	160
PP_0977	13950	14322	9540	9555
PP_0978	529	596	396	393
PP_0979	1514	1464	1071	1150
PP_0980	16070	16420	11328	11659
PP_0982	1161	1199	1078	1093
PP_0983	1759	1757	1676	1761
PP_0984	221	238	460	460
PP_mr13	35786	36278	32598	34127
PP_0986	956	918	947	951
PP_0987	333	313	315	330
PP_0988	1218	1294	1484	1433
PP_0989	187	184	209	228
PP_0990	89	95	108	93
PP_0991	53	65	82	90
PP_0992	168	182	269	241
PP_0993	137	136	223	258
PP_0994	472	492	455	451
PP_0995	496	508	504	518
PP_0996	345	346	496	465
PP_0997	655	684	1201	1132
PP_0998	590	651	9941	9883
PP_0999	586	709	25144	25378
PP_1000	1221	1443	99274	99729
PP_1001	4602	4737	111890	110349
PP_1002	18117	18485	53200	52439
PP_1003	1794	2008	3692	3786
PP_1004	391	461	988	893
PP_1005	289	378	465	490
PP_1006	164	187	166	208
PP_1007	462	512	409	412
PP_1008	327	284	79	63
PP_1009	13266	12715	3191	3487
PP_1010	20686	20365	10014	10316
PP_1011	7573	7893	3071	3268
PP_1012	3886	4086	1379	1387
PP_1013	1753	1930	490	619
PP_1014	2608	2760	1568	1597
PP_1015	7251	7694	2987	3104
PP_1016	411	435	141	111
PP_1017	365	361	132	130
PP_1018	1298	1354	435	444
PP_1019	1534	1685	545	584
PP_1020	1690	1790	1061	1002
PP_1021	1747	1648	924	962
PP_1022	23951	23496	10655	10745
PP_1023	15232	15958	4229	4682
PP_1024	24792	25943	5782	6533
PP_1025	14512	14151	12153	12148
PP_1026	584	652	533	609
PP_1027	1729	1731	1452	1467
PP_1028	573	514	250	227
PP_1029	89	81	61	71
PP_1030	1508	1466	1182	1299
PP_1031	10211	10805	8799	9241
PP_1032	5588	5681	4869	4970
PP_1033	806	791	826	790
PP_1034	833	831	575	686
PP_1035	572	540	444	493
PP_1036	3050	3087	2437	2572
PP_1037	12718	12537	15332	15564
PP_1038	635	657	730	757
PP_1039	170	196	148	153
PP_1040	32	34	25	41
PP_1041	11	11	9	6
PP_1042	121	154	66	106
PP_1043	433	482	297	325
PP_1044	125	148	106	97
PP_1045	25	29	17	21
PP_1046	132	122	86	86
PP_1047	33	28	31	28
PP_1048	33	35	22	29
PP_1049	27	32	23	36
PP_1050	13	15	15	5
PP_1051	8	7	8	11
PP_1052	22	17	16	18
PP_1053	56	52	35	55
PP_1054	3	6	7	3
PP_1055	286	251	242	269
PP_1056	782	715	783	812
PP_1057	620	631	564	667
PP_1058	862	850	695	761
PP_1059	2242	2245	871	972
PP_1060	2022	2097	1760	1702
PP_1061	1235	1124	888	958
PP_1062	279	279	207	183
PP_1063	802	825	721	659
PP_1064	333	365	119	119
PP_1065	353	391	138	165
PP_1066	1799	1738	853	872
PP_1067	1519	1601	609	669
PP_1068	5883	6050	1703	1670
PP_1069	1853	1954	600	637
PP_1070	2108	2105	882	820
PP_1071	15779	15369	9501	9581
PP_1072	1146	1151	825	861
PP_1073	745	705	442	437
PP_1074	702	728	604	611
PP_1075	1720	1646	1174	1226
PP_1076	670	682	406	372
PP_1077	771	798	616	689
PP_1078	2177	2211	1239	1389
PP_1079	1976	1925	1199	1165
PP_1080	450	493	295	321
PP_1081	13902	13827	7955	8136
PP_1082	4603	5079	8290	8344
PP_1083	2176	1998	228	279
PP_1084	42929	42141	29559	30696
PP_1085	1682	1644	1796	1713
PP_1086	2158	2180	2183	2077
PP_1087	1260	1373	1783	1774
PP_1088	9405	10309	8638	8807
PP_1089	35	31	27	31
PP_1090	1045	1010	1143	1203
PP_1091	825	910	482	705
PP_1092	190	230	117	130
PP_1093	164	182	116	120
PP_1094	226	229	153	170
PP_1095	189	217	105	110
PP_1096	237	186	130	135
PP_1097	5246	5481	3745	3811
PP_1098	3626	4028	2659	2857
PP_mr14	1243	1251	708	977
PP_1099	0	0	0	0
PP_1100	2038	2006	1665	1669
PP_1101	350	451	238	309
PP_1102	328	297	208	214
PP_1103	326	292	221	242
PP_1104	445	406	539	530
PP_1105	125	163	120	102
PP_1106	127	150	83	106
PP_1108	1316	1347	977	1109
PP_1109	3957	3833	1514	1451
PP_1110	114	100	745	603
PP_1111	212	159	1268	922
PP_1112	212	162	987	720
PP_1113	620	660	1114	949
PP_1114	1981	1947	944	1177
PP_1115	118	112	155	167
PP_5462	104	122	176	187
PP_5463	2172	2141	2325	2344
PP_5464	844	902	733	804
PP_1116	1087	1102	1584	1523
PP_5465	100	73	63	64
PP_1117	123	164	145	122
PP_5742	895	980	791	767
PP_1118	3984	3990	3062	3059
PP_1119	696	702	632	673
PP_1120	1034	975	917	797
PP_1121	347	359	362	391
PP_1122	238	212	180	184
PP_1123	278	337	290	272
PP_1124	284	286	216	205
PP_1125	1997	2052	1360	1545
PP_1126	1377	1400	1245	1289
PP_1127	969	934	677	670
PP_1128	5148	4867	5733	5483
PP_1129	2307	2301	5364	5304
PP_1130	759	894	1508	1721
PP_1131	13520	13380	5443	5385
PP_1132	219	238	200	207
PP_1133	324	359	335	330
PP_1134	2011	2231	1710	1674
PP_1135	415	388	323	352
PP_1136	609	554	286	298
PP_1137	5038	5007	1435	1441
PP_1138	3595	3564	1206	1161
PP_1139	4113	4241	1260	1360
PP_1140	2902	2984	920	880
PP_1141	26044	26244	11734	11638
PP_1142	288	375	195	193
PP_1143	764	800	590	657
PP_1144	468	509	398	422
PP_1145	3886	3944	2943	3098
PP_1146	3765	3745	2502	2545
PP_1147	1014	929	944	973
PP_1148	439	442	375	445
PP_mr15	324	394	391	420
PP_1149	0	0	0	0
PP_1150	767	762	691	678
PP_1151	11	15	14	8
PP_mr16	0	0	0	0
PP_1152	374	432	436	423
PP_1153	443	526	3892	4131
PP_1154	495	581	2971	2949
PP_1155	387	422	381	399
PP_1156	342	332	221	240
PP_16SE	13898	42613	7509	1514
PP_23SE	31855	65391	44789	4338
PP_5SE	1	6	2	4
PP_1157	1557	1618	2157	2256
PP_1159	182	225	131	166
PP_1160	785	777	670	665
PP_1161	697	707	495	545
PP_1162	224	253	147	181
PP_1163	261	272	216	213
PP_1164	302	274	226	249
PP_1165	157	173	140	151
PP_1166	56	65	56	64
PP_1167	158	141	111	137
PP_1168	34	31	23	20
PP_1169	93	93	47	58
PP_1170	101	90	44	55
PP_1171	233	202	109	119
PP_1173	34	42	24	21
PP_1174	21	25	15	25
PP_1176	2	5	4	7
PP_1177	2428	2728	6094	5972
PP_1178	86	82	81	76
PP_1179	14343	14927	21437	21693
PP_1180	676	837	477	535
PP_1181	214	210	147	156
PP_1182	306	303	229	236
PP_1183	506	548	410	432
PP_1184	984	989	963	1014
PP_1185	52617	49145	51197	50397
PP_1186	10094	9271	7664	7680
PP_1187	4561	4586	3613	3514
PP_1188	539	555	364	340
PP_1189	1264	1209	780	813
PP_1190	1694	1577	1189	1179
PP_1191	1402	1479	1096	1123
PP_1192	149	161	112	118
PP_1193	305	394	141	168
PP_1194	708	745	449	426
PP_1195	1032	1180	753	753
PP_1196	558	651	437	407
PP_1197	970	1000	822	829
PP_1198	357	388	413	420
PP_1199	239	328	220	261
PP_1200	623	632	632	705
PP_1201	500	470	439	433
PP_1202	505	472	460	457
PP_t67	8	7	3	5
PP_t66	2	4	2	2
PP_t65	3	4	3	6
PP_1203	1394	1427	865	901
PP_1204	2242	2179	2196	2145
PP_1205	5269	5519	5837	6216
PP_1206	33885	33912	53575	56502
PP_1207	1465	1624	1526	1629
PP_1208	1096	1207	1223	1234
PP_1209	2196	2216	1342	1489
PP_1210	9637	10237	16105	17484
PP_1211	1423	1488	2983	3104
PP_1212	567	561	461	507
PP_1213	8001	9102	6829	7263
PP_1214	3177	3134	2319	2428
PP_1215	253	278	150	170
PP_1216	1058	1080	836	891
PP_1217	908	975	759	765
PP_1218	629	624	499	530
PP_1219	1021	992	851	937
PP_1220	571	594	574	625
PP_1221	2061	2280	1850	1956
PP_1222	4196	4156	5504	5561
PP_1223	32314	33012	38640	39586
PP_1224	4467	4784	4777	5079
PP_1225	136	141	104	108
PP_1226	520	471	256	269
PP_t13	56	42	15	27
PP_1227	398	377	236	230
PP_1228	320	308	106	130
PP_1229	260	237	154	178
PP_1230	5356	5422	8082	7666
PP_1231	1564	1606	1193	1246
PP_1232	4486	4540	3316	3423
PP_1233	161	206	114	133
PP_1234	759	768	500	531
PP_1235	2049	1994	1559	1547
PP_1236	1437	1496	987	1068
PP_1237	3808	4084	2941	3035
PP_1238	5934	5886	4788	5031
PP_1239	2199	2403	1659	1764
PP_1240	7940	8187	7052	7166
PP_t14	974	1158	734	785
PP_1241	107	122	98	96
PP_1242	60	40	33	35
PP_1244	215	229	125	177
PP_mr17	15	11	13	12
PP_1245	317	293	612	612
PP_1246	912	890	2233	2062
PP_5467	1076	1020	2667	2419
PP_1248	603	600	447	437
PP_1249	13792	14601	24253	30693
PP_1250	322	348	389	364
PP_1251	10462	10496	8985	9225
PP_1252	327	355	341	349
PP_1253	982	939	561	659
PP_1254	1243	1114	338	373
PP_1255	97	96	58	61
PP_1256	126	125	86	88
PP_1257	91	76	38	57
PP_1258	43	40	38	24
PP_1259	45	37	27	28
PP_1260	322	362	334	353
PP_1261	1299	1273	849	802
PP_1262	1350	1334	840	849
PP_1263	203	189	132	164
PP_1264	125	129	83	114
PP_1265	9	21	17	18
PP_1266	163	184	109	135
PP_1267	896	801	524	572
PP_1268	1003	958	531	614
PP_1269	33	33	24	17
PP_1270	480	579	389	362
PP_1271	174	198	116	110
PP_1272	162	147	97	115
PP_1273	264	280	185	201
PP_1274	1066	1109	936	942
PP_1275	411	395	286	280
PP_1276	85	100	55	51
PP_1277	406	394	344	362
PP_1278	115	91	98	99
PP_1279	63	53	46	50
PP_1280	86	102	78	104
PP_1281	113	93	108	116
PP_1282	73	50	52	57
PP_1283	95	92	62	70
PP_1284	53	58	34	39
PP_1285	94	68	57	66
PP_1286	45	38	31	34
PP_1287	118	107	72	84
PP_1288	77	54	53	60
PP_1289	593	556	438	469
PP_1290	490	496	360	368
PP_1291	20124	19207	24168	23661
PP_1292	810	862	603	517
PP_1293	369	430	261	235
PP_1294	972	980	592	570
PP_1295	2552	2627	2076	2142
PP_1296	506	452	307	352
PP_1297	7989	7433	963	1025
PP_1298	1469	1310	274	238
PP_1299	1200	1167	146	154
PP_1300	2844	2664	290	310
PP_1301	745	771	727	775
PP_1302	1110	1124	1036	1001
PP_1303	9132	8745	2580	2677
PP_1304	12383	12455	7959	7871
PP_1305	528	512	331	330
PP_1306	141	165	85	99
PP_1307	109	112	80	69
PP_1308	328	302	227	236
PP_1309	4165	4432	2223	2209
PP_1310	468	465	312	336
PP_1311	4230	4283	3734	3672
PP_1312	1240	1302	861	938
PP_1313	1333	1350	722	742
PP_1314	3092	2993	1872	1927
PP_1315	27968	29258	21343	22255
PP_1316	22819	23606	17452	17181
PP_1317	1842	2072	11726	11674
PP_1318	2544	2902	28347	28819
PP_1319	1914	2389	27755	28374
PP_1320	908	805	789	777
PP_1321	2358	2380	2034	2058
PP_1322	1596	1520	1322	1362
PP_1323	730	717	451	508
PP_1324	385	421	230	268
PP_1325	2557	2636	1853	2008
PP_1326	1754	1804	1156	1136
PP_mr18	596642	681586	529249	582933
PP_1328	3915	4291	2641	3363
PP_1329	2516	2582	2217	2308
PP_1330	633	635	506	539
PP_1331	2804	2993	2418	2568
PP_1332	3663	3579	3166	3142
PP_1333	3508	3388	2821	2804
PP_1334	2030	2161	1655	1753
PP_1335	3534	3531	2746	2871
PP_1336	1549	1562	1113	1214
PP_1337	1769	1870	1381	1394
PP_1338	3249	3316	2612	2629
PP_1339	2312	2493	1848	1797
PP_1340	1522	1558	1148	1218
PP_1341	4426	4382	3498	3547
PP_1342	13843	12995	11836	12219
PP_mr19	175	180	186	177
PP_1343	10586	10901	9016	9324
PP_1344	518	580	347	389
PP_1345	20117	19629	11367	12136
PP_1346	2275	2333	1586	1598
PP_1347	773	716	468	469
PP_1348	1355	1380	847	808
PP_1349	722	629	518	572
PP_1350	835	826	582	689
PP_1351	881	874	611	657
PP_1352	3987	4013	2592	2686
PP_1353	2859	2911	2075	2111
PP_1354	987	1029	352	379
PP_1355	1313	1380	868	908
PP_1356	861	913	624	664
PP_1357	682	684	272	300
PP_1358	1964	1953	1668	1677
PP_1359	5181	5180	2255	2491
PP_mr20	2513	2302	745	810
PP_1360	57292	53261	26951	28025
PP_1361	323982	290508	154634	153495
PP_1362	9825	9435	14658	14989
PP_1363	576	570	645	598
PP_1364	690	688	641	750
PP_1365	1811	1872	1592	1654
PP_1366	33814	34339	23875	23412
PP_1367	3465	3458	2321	2448
PP_5468	211	204	185	176
PP_1368	200	182	146	146
PP_1369	214	246	193	195
PP_1370	270	271	279	281
PP_1371	2059	1906	3105	3152
PP_1372	1145	1188	1255	1296
PP_1373	1536	1634	1096	1278
PP_1374	846	861	883	900
PP_1375	4750	4715	2239	2258
PP_1376	112	129	62	94
PP_1377	587	579	489	479
PP_1378	503	491	241	295
PP_1379	741	671	447	471
PP_1380	616	639	518	562
PP_1381	507	546	446	449
PP_1382	164	161	140	151
PP_1383	74	85	66	95
PP_1384	14753	15031	4550	4448
PP_1385	24149	24336	6506	6703
PP_1386	7687	7713	1966	1992
PP_1387	3145	3367	685	698
PP_1388	493	557	277	315
PP_1389	8701	8669	4220	4295
PP_1390	1095	1082	525	549
PP_1391	2078	2059	991	974
PP_1392	418	497	269	256
PP_1393	992	1002	360	342
PP_1394	291	281	254	231
PP_1395	248	235	304	293
PP_1396	119	121	90	105
PP_1397	603	683	486	529
PP_1398	1400	1225	910	872
PP_1399	190	188	25	27
PP_1400	6547	6418	431	682
PP_1401	532	575	432	464
PP_1402	391	472	361	418
PP_1403	1682	1738	1692	1822
PP_1404	108	128	80	93
PP_5469	1277	1170	838	910
PP_1406	524	564	493	494
PP_1407	727	771	1127	1216
PP_t64	17	12	28	31
PP_1408	1027	1056	1053	1045
PP_1409	240	233	227	247
PP_1410	111	110	93	103
PP_1411	472	563	524	623
PP_5470	341	344	196	215
PP_1412	356	325	291	276
PP_1413	357	333	312	341
PP_1414	354	334	255	271
PP_1415	332	349	71	60
PP_1416	771	814	161	169
PP_1417	174	209	66	67
PP_1418	1043	1086	260	262
PP_1419	1054	1068	540	509
PP_1420	282	314	192	215
PP_1421	699	723	499	511
PP_1422	1344	1367	999	1074
PP_1423	2076	2085	1457	1437
PP_1424	430	524	289	376
PP_1425	314	355	204	222
PP_1426	1475	1547	986	1020
PP_1427	8337	8048	5326	5491
PP_1428	7419	7346	5085	5103
PP_1429	5785	5610	4232	4346
PP_1430	11571	11542	10180	10665
PP_1431	5363	5701	3111	3523
PP_1432	3267	3476	1965	2130
PP_1433	1187	1217	651	708
PP_1434	2266	2360	1559	1552
PP_1435	240	239	129	170
PP_1436	3089	3196	2068	2185
PP_1437	746	781	532	559
PP_1438	38	49	43	31
PP_1439	59	49	31	38
PP_1440	219	233	199	220
PP_1441	247	296	298	327
PP_1442	366	442	348	371
PP_1443	16112	16000	4348	4388
PP_1444	1555	1553	970	956
PP_1445	264	305	193	202
PP_1446	389	341	244	274
PP_1447	24	40	17	26
PP_1448	139	140	72	98
PP_1449	453	466	299	284
PP_1450	160	188	124	135
PP_1451	1147	1151	862	903
PP_1452	1131	1035	857	900
PP_1453	2661	2570	1946	1986
PP_1454	1549	1513	1170	1214
PP_1455	543	530	470	464
PP_1456	622	615	411	460
PP_1457	3685	3792	3748	3977
PP_1458	179	192	131	116
PP_1459	1156	1268	753	882
PP_1460	1248	1194	678	686
PP_1461	4617	4768	3452	3796
PP_1462	10253	9940	9890	9771
PP_1463	12760	12823	12576	12095
PP_1464	18044	17791	19174	18571
PP_1465	15906	15211	15250	14703
PP_1466	114	123	130	119
PP_1467	232	222	213	215
PP_1468	284	251	159	202
PP_1469	1758	1747	1182	1250
PP_1470	4777	4871	5259	5537
PP_1471	4714	4514	5366	5441
PP_5471	144	146	102	133
PP_1473	1274	1208	790	807
PP_1474	736	745	744	742
PP_1475	2063	2161	1863	1908
PP_1476	466	510	288	323
PP_1477	1338	1431	986	1019
PP_1478	1720	1758	1356	1349
PP_1479	823	814	523	495
PP_1480	289	304	140	161
PP_1481	534	505	320	334
PP_1482	104	117	63	92
PP_1483	92	80	52	62
PP_1484	137	114	73	90
PP_1486	362	379	267	302
PP_1487	4800	5065	4622	4906
PP_1488	2129	2114	2044	2178
PP_1489	241	252	302	291
PP_1490	713	681	746	873
PP_1491	353	329	387	402
PP_1492	1875	1839	1999	2083
PP_1493	586	595	613	621
PP_1494	1045	1114	1028	1091
PP_1495	2485	2568	1564	1724
PP_1496	4221	4230	3093	2926
PP_1497	532	502	366	390
PP_1498	1487	1521	1160	1198
PP_1499	2670	2740	2391	2389
PP_1500	1920	1967	1975	1932
PP_1501	571	594	610	622
PP_1502	1714	1574	1051	1017
PP_1503	877	778	416	444
PP_1504	174	176	122	117
PP_1505	4545	4598	3811	4015
PP_1506	4823	5074	5133	5508
PP_1507	209	270	161	202
PP_1508	395	434	313	350
PP_1509	608	556	419	412
PP_1510	529	534	422	409
PP_1511	215	226	223	215
PP_1512	496	549	495	490
PP_1513	1191	1259	724	831
PP_1514	250	305	216	208
PP_1515	1943	1953	1192	1212
PP_1516	2526	2472	637	732
PP_1517	3679	3681	1052	1188
PP_1518	2366	2455	3106	3166
PP_1519	970	926	1227	1173
PP_1520	914	926	728	747
PP_1521	222	279	311	406
PP_1522	4575	5208	7145	7681
PP_1523	946	929	713	698
PP_1524	436	492	284	296
PP_1525	599	600	329	394
PP_1526	2832	2837	2000	1950
PP_1527	328	350	286	326
PP_1528	407	418	369	360
PP_1529	1251	1316	1114	1147
PP_1530	4140	4330	5008	4861
PP_1531	490	441	396	451
PP_1532	321	370	293	268
PP_1533	16	37	28	25
PP_1534	79	90	92	110
PP_1535	144	164	129	130
PP_1536	63	77	76	66
PP_1537	14	30	21	24
PP_5472	21	49	45	34
PP_1538	121	169	153	161
PP_1539	635	798	429	446
PP_1540	126	190	99	118
PP_1541	248	369	267	293
PP_1542	551	634	501	557
PP_1543	5645	6145	4704	4399
PP_1544	9984	11470	10802	11408
PP_1545	275	403	328	382
PP_1546	111	144	148	182
PP_5473	55	112	74	100
PP_5474	343	453	502	582
PP_1548	796	1046	1142	1235
PP_5744	1024	1173	670	650
PP_1549	1792	2038	1511	1528
PP_1550	67	100	54	98
PP_1551	608	706	557	610
PP_1552	87	128	149	151
PP_1553	52	64	73	72
PP_1554	49	53	52	54
PP_1555	397	482	417	507
PP_1556	72	66	60	82
PP_1557	37	58	74	60
PP_1558	84	101	129	125
PP_1559	60	59	103	126
PP_1560	32	45	58	80
PP_1561	90	95	129	157
PP_1562	95	131	172	183
PP_1563	426	543	791	881
PP_1564	12	31	47	42
PP_1565	337	498	689	729
PP_1566	249	311	354	391
PP_1567	851	1114	1414	1548
PP_1568	148	170	252	261
PP_1569	191	257	301	335
PP_1570	197	230	235	282
PP_1571	224	239	275	282
PP_1572	117	157	186	189
PP_1573	198	256	343	420
PP_1574	202	237	292	321
PP_1575	48	56	85	70
PP_1576	874	952	855	828
PP_1577	594	775	993	1042
PP_1578	105	152	147	184
PP_5475	70	76	88	118
PP_1579	568	709	833	851
PP_1580	127	155	149	187
PP_1581	620	760	756	794
PP_1582	306	349	375	391
PP_1583	64	93	101	88
PP_1584	94	142	131	118
PP_5476	239	261	155	166
PP_1585	1927	1927	1569	1487
PP_1586	1169	1202	927	944
PP_1587	1644	1684	875	858
PP_1588	1659	1640	1100	1101
PP_1589	4083	3883	3447	3563
PP_1590	3387	3452	2492	2465
PP_mr21	1647	1612	1373	1605
PP_1591	33261	32583	28026	28759
PP_1592	18603	17785	20744	20277
PP_1593	1939	1972	2186	2328
PP_1594	4185	4121	4074	4231
PP_1595	2418	2430	2316	2348
PP_1596	838	992	723	733
PP_1597	1671	1560	1189	1297
PP_1598	2446	2678	1848	2109
PP_1599	6884	7022	6346	6942
PP_1600	3548	3576	3431	3535
PP_1601	3867	3915	3312	3292
PP_1602	2271	2296	1627	1597
PP_1603	2284	2198	1577	1582
PP_1604	1272	1364	908	1009
PP_1605	954	1014	630	703
PP_1606	3538	3596	2766	2883
PP_1607	3220	3280	2735	2760
PP_1608	928	1028	828	901
PP_1609	75	92	67	86
PP_1610	4452	4618	4260	4411
PP_1611	2424	2548	2292	2360
PP_1612	12189	12634	17167	16944
PP_1613	640	689	512	566
PP_1614	758	769	552	570
PP_1615	3345	3306	1773	2006
PP_1616	3583	3698	3094	3233
PP_1617	2486	2426	1959	2000
PP_1618	757	768	619	616
PP_1619	1029	969	790	809
PP_1620	1837	2038	1345	1430
PP_1621	2258	2258	1782	1780
PP_1622	5604	6428	4694	5480
PP_1623	6900	7116	9685	9607
PP_1624	334	359	335	334
PP_mr22	182	251	127	143
PP_1625	1565	1440	1366	1396
PP_1626	2410	2543	1783	1795
PP_1627	279	286	192	233
PP_1628	1142	1253	816	820
PP_1629	22365	22786	11364	11892
PP_1630	2474	2662	1282	1309
PP_1631	821	810	539	614
PP_1632	271	284	201	184
PP_1633	1191	1189	818	857
PP_1634	338	291	196	197
PP_1635	1309	1177	620	632
PP_1636	698	584	327	368
PP_1637	4841	5128	5181	5425
PP_1638	7868	8053	13322	13452
PP_1639	644	678	467	497
PP_1640	163	167	96	110
PP_1641	890	916	488	548
PP_1642	407	508	407	432
PP_1643	630	713	1323	1294
PP_1644	1084	1099	1923	1837
PP_1645	1077	1080	1628	1656
PP_1646	3443	3706	2273	2485
PP_1647	844	862	518	556
PP_1648	457	484	377	360
PP_1649	684	738	586	572
PP_1650	1158	1190	889	977
PP_1651	711	545	90	111
PP_1652	961	930	399	445
PP_1653	550	617	424	473
PP_1654	1579	1679	939	1023
PP_1655	2514	2493	1671	1774
PP_1656	8352	8352	7406	7395
PP_1657	2084	2053	1680	1658
PP_1658	4978	4702	4562	4612
PP_1659	150	156	114	106
PP_1660	36	35	25	24
PP_1661	446	482	332	331
PP_1662	384	453	30	26
PP_1663	2062	2197	1680	1669
PP_1664	781	939	672	698
PP_1665	1756	1965	1705	1910
PP_1666	1942	2052	1407	1462
PP_1667	1002	1081	742	797
PP_1668	1439	1439	864	877
PP_1669	1420	1461	1106	1186
PP_1670	333	358	308	355
PP_mr23	205	223	170	246
PP_1672	512	485	510	493
PP_1673	825	817	779	714
PP_1674	202	190	186	180
PP_1675	364	345	336	303
PP_1676	389	411	377	375
PP_1677	826	855	759	768
PP_1678	296	275	277	249
PP_1679	729	715	716	677
PP_1680	322	296	308	246
PP_1681	146	153	119	128
PP_1682	339	353	194	202
PP_1683	526	435	199	218
PP_1684	1257	1072	263	295
PP_1685	144	136	15	11
PP_1686	2822	2619	1194	1265
PP_1687	438	417	187	178
PP_1688	1021	961	456	468
PP_1689	2585	2593	2013	1992
PP_1690	175	164	109	110
PP_1691	350	363	236	238
PP_1692	44	37	37	46
PP_1694	704	762	578	550
PP_1695	3054	3014	1519	1494
PP_1696	242	248	241	272
PP_1697	232	219	158	142
PP_1698	217	197	123	115
PP_1699	111	84	35	74
PP_1700	927	1019	699	746
PP_1701	564	638	323	372
PP_mr24	218	216	118	125
PP_1702	4661	4927	3173	3173
PP_t15	20	38	13	33
PP_t16	122	183	105	151
PP_t17	21	37	27	27
PP_t18	120	170	83	141
PP_1703	267	321	202	202
PP_1705	42	37	30	26
PP_1706	6	9	4	7
PP_1707	179	182	103	151
PP_1708	90	87	40	63
PP_1709	43	45	36	53
PP_1710	62	55	16	30
PP_1711	211	218	104	120
PP_1712	821	896	517	527
PP_1713	625	568	385	401
PP_1714	6318	6211	3783	3878
PP_1715	757	751	408	460
PP_1716	3155	3431	2307	2498
PP_1717	1352	1360	1006	1027
PP_1718	765	836	455	505
PP_1719	18498	18043	11177	11219
PP_1720	4403	4742	3237	3457
PP_1721	774	818	441	505
PP_1722	402	373	186	190
PP_1723	206	197	87	99
PP_1724	118	114	70	74
PP_1725	259	286	121	141
PP_1726	1137	1065	500	595
PP_1727	146	152	140	123
PP_1728	3447	3499	3540	3272
PP_1729	405	465	315	388
PP_1730	2446	2509	1765	1801
PP_1731	256	265	172	169
PP_1732	1702	1872	1610	1695
PP_1733	3987	4219	3570	3759
PP_1734	654	702	542	522
PP_1735	329	339	239	280
PP_1736	536	509	358	359
PP_1737	476	457	286	317
PP_1738	459	425	301	274
PP_1739	370	408	193	226
PP_1740	860	857	517	545
PP_1741	1932	2003	392	449
PP_1742	355	292	246	264
PP_1743	2132	1863	543	545
PP_1744	208	197	88	113
PP_1745	144	149	131	128
PP_1746	42	55	37	33
PP_1747	65	80	49	42
PP_1748	343	365	276	222
PP_1749	905	888	743	692
PP_1750	1340	1323	912	833
PP_1751	634	730	576	565
PP_1752	4171	4463	5110	5274
PP_1753	261	285	244	269
PP_1754	677	609	476	448
PP_1755	1923	1821	1313	1460
PP_1756	1907	1824	1145	1201
PP_1757	1288	1273	901	873
PP_1758	3271	3132	865	872
PP_1759	1108	1045	272	292
PP_1760	833	823	384	371
PP_1761	1354	1366	1279	1328
PP_1762	1225	1246	1311	1415
PP_1763	1557	1480	1645	1675
PP_1764	1391	1350	1473	1510
PP_1765	1339	1412	1224	1362
PP_1766	676	720	486	628
PP_mr25	52	67	29	51
PP_1767	8810	9228	8227	8462
PP_1768	1541	1583	1948	1994
PP_1769	2087	2321	2692	2658
PP_1770	4616	4590	5352	5418
PP_1771	4195	4560	3659	4110
PP_1772	93102	93701	74034	72798
PP_1773	2724	2974	2386	2866
PP_1774	1979	1931	1670	1532
PP_1775	1219	1224	1108	1064
PP_1776	9126	9179	10939	10881
PP_1777	3569	3602	3259	3256
PP_1778	1789	1835	1497	1561
PP_1779	3870	4035	3923	3918
PP_1780	14440	13856	13428	13769
PP_1781	759	802	570	562
PP_mr26	43	46	32	44
PP_1782	1254	1243	2247	2050
PP_1783	2221	2196	3819	3634
PP_1784	1981	2063	3314	3207
PP_1785	3787	3895	6043	5690
PP_1786	8632	8657	14191	14186
PP_1787	6303	6294	9267	8750
PP_1788	1956	1926	2022	1961
PP_1789	1862	1779	2118	2011
PP_1790	2624	2512	3044	2776
PP_1791	6011	5860	7815	7619
PP_1792	4552	4466	4265	4389
PP_1793	3948	4284	3302	3434
PP_1794	24086	24685	39159	39551
PP_1795	6314	6263	7588	7673
PP_1797	930	988	994	1064
PP_1798	1013	1024	980	1012
PP_1799	7645	7284	6313	6549
PP_1800	3088	3058	2434	2518
PP_1801	2431	2405	1732	1825
PP_1802	2171	2213	1459	1577
PP_1803	1007	1014	650	694
PP_1804	1102	1234	715	775
PP_1805	3767	3907	2755	2905
PP_1806	2679	2572	2186	2205
PP_1807	4595	4664	3022	3116
PP_1808	2691	2847	5184	5240
PP_5477	200	231	224	226
PP_1810	62	70	65	54
PP_5478	96	103	61	45
PP_mr27	7	8	2	6
PP_1811	33	44	43	42
PP_1812	4	1	5	1
PP_1813	351	375	374	384
PP_1814	275	373	197	226
PP_1815	398	460	448	471
PP_1816	905	905	748	782
PP_1817	172	186	115	138
PP_1818	34	40	38	37
PP_1819	1449	1565	854	844
PP_1820	846	856	672	740
PP_1821	3314	3462	3686	4015
PP_1822	1714	1730	1041	1057
PP_1823	2525	2659	1297	1381
PP_1824	913	896	485	589
PP_1825	1524	1417	699	748
PP_1826	5937	5969	3215	3333
PP_1827	3398	3617	2663	2863
PP_1828	969	1010	948	859
PP_1829	243	245	97	113
PP_1830	2438	2591	1745	1839
PP_1831	223	252	157	151
PP_1832	544	628	374	374
PP_1833	1584	1289	448	475
PP_1834	625	689	295	283
PP_1835	283	306	154	157
PP_1836	598	560	402	374
PP_1837	42	56	28	40
PP_1838	1069	1066	893	942
PP_1839	236	262	94	82
PP_1840	591	653	379	446
PP_1841	349	367	236	263
PP_1842	1754	1802	1692	1825
PP_1843	1632	1676	1119	1209
PP_1844	478	460	266	313
PP_1845	2089	2131	1111	1126
PP_t19	16	24	18	13
PP_1846	351	375	348	340
PP_1847	483	477	265	319
PP_1849	213	233	415	394
PP_1850	192	191	68	91
PP_5479	431	502	125	118
PP_1852	1283	1280	486	512
PP_1853	864	924	250	289
PP_1854	274	255	193	191
PP_1855	239	236	149	162
PP_1857	283	282	192	181
PP_1858	29660	28999	18420	18532
PP_1859	2823	2688	1325	1475
PP_1860	601	604	288	300
PP_1861	430	428	190	155
PP_1862	97	110	64	68
PP_1863	598	585	298	315
PP_1864	23	19	14	9
PP_1865	794	828	642	722
PP_1866	1974	1918	1471	1357
PP_1867	246	274	182	188
PP_1868	1176	1103	1129	1356
PP_1869	211	222	145	112
PP_1870	336	330	233	186
PP_1871	4923	4611	3736	3871
PP_1872	1687	1854	1244	1208
PP_1873	1163	1092	632	732
PP_1874	775	828	549	484
PP_1875	994	1052	600	715
PP_1876	1121	1157	763	839
PP_1877	853	946	670	713
PP_1878	824	864	619	664
PP_t20	133	152	108	124
PP_t21	430	440	404	425
PP_t22	229	327	234	249
PP_t23	85	105	90	107
PP_t24	181	189	203	226
PP_1879	357	341	261	278
PP_1880	239	245	158	157
PP_1881	353	342	268	287
PP_1882	579	673	427	451
PP_1883	257	244	166	182
PP_1884	598	634	517	547
PP_1885	306	341	261	328
PP_1886	492	454	459	452
PP_5480	164	150	155	159
PP_1887	2723	2827	2523	2542
PP_1888	257	269	213	223
PP_1889	307	323	194	219
PP_1890	47	45	40	42
PP_1891	89	97	122	118
PP_1892	771	702	417	379
PP_1893	649	641	445	542
PP_1894	1302	1310	1072	1170
PP_1895	1415	1448	1144	1171
PP_1896	1002	1056	816	798
PP_5481	1265	1229	972	993
PP_1897	272	279	161	166
PP_1898	717	737	423	487
[truncated: 3,732 more rows]
